# Supplementary material for: An experimental study of turtle shell rattle production and the implications for archaeofaunal assemblages
Source: PLoS One. 2018 Aug 2;13(8):e0201472. doi: 10.1371/journal.pone.0201472 (PMC6072095; doi:10.1371/journal.pone.0201472)
Supplement: S1 3D Model — The model contains Drill Holes 5 and 6. (OBJ) [file pone.0201472.s046.obj]

mtllib Scan_360_20180516_032034.mtl
usemtl default
# List of vertices with (x,y,z) coordinates:
v -43.31593 30.21082 17.66955
v -43.31928 30.21082 17.67239
v -43.64252 29.73038 17.67239
v -43.31593 30.21432 17.67239
v -44.08437 29.73038 18.15282
v -43.79637 30.21082 18.07598
v -43.88369 30.21082 18.15282
v -44.27680 29.73038 18.33039
v -44.21851 29.24995 18.15282
v -44.27680 30.21082 18.46265
v -43.79637 30.36005 18.15282
v -43.31593 30.69125 18.05465
v -43.79637 30.69125 18.32160
v -42.83550 30.51833 17.67239
v -42.83550 30.69125 17.86632
v -44.57608 30.21082 18.63326
v -44.38100 30.69125 18.63326
v -44.27680 30.69125 18.59417
v -43.79637 31.17168 18.44729
v -44.43429 28.28909 18.15282
v -44.27680 28.28909 17.94902
v -44.27680 28.76952 18.09582
v -44.32726 28.76952 18.15282
v -44.27680 28.99221 18.15282
v -44.75723 28.28909 18.50505
v -43.97173 28.76952 17.67239
v -44.08557 28.28909 17.67239
v -44.27680 29.24995 18.21474
v -44.88876 28.28909 18.63326
v -45.00954 27.80865 18.63326
v -44.27680 27.32822 18.00008
v -44.75723 25.88692 18.53761
v -44.75723 25.40649 18.41161
v -44.27680 25.40649 18.48344
v -44.27680 25.88692 18.48794
v -45.23767 26.23290 18.63326
v -44.86624 26.36735 18.63326
v -44.75723 26.36735 18.60805
v -44.27680 26.36735 18.43166
v -44.75723 26.84779 18.54642
v -44.99912 26.84779 18.63326
v -44.27680 26.84779 18.23996
v -44.27680 26.99911 18.15282
v -43.79637 25.88692 18.50848
v -43.79637 26.36735 18.30382
v -44.15618 26.84779 18.15282
v -43.79637 26.58750 18.15282
v -45.23767 26.36735 18.65173
v -45.32055 26.36735 18.63326
v -45.23767 26.84779 18.67150
v -44.42137 27.32822 18.15282
v -43.95733 27.32822 17.67239
v -43.29033 32.13256 18.15282
v -43.31593 32.13256 18.13340
v -43.31593 32.09681 18.15282
v -43.31593 31.65212 18.33208
v -42.83550 32.13256 18.35655
v -42.83550 31.65212 18.42239
v -42.35506 32.13256 18.37470
v -42.35506 31.65212 18.41454
v -43.04421 32.61298 18.15282
v -43.31593 32.61298 17.85436
v -42.35506 32.61298 18.31597
v -41.87463 31.65212 18.29023
v -41.87463 32.13256 18.24269
v -41.58352 32.13256 18.15282
v -31.30509 -42.24816 13.34848
v -30.82466 -42.45403 13.82892
v -30.96686 -42.33465 13.82892
v -30.82466 -42.33465 14.24904
v -47.89723 -4.38040 13.34848
v -48.12027 -4.38040 13.44064
v -48.12027 -4.62666 13.34848
v -47.74239 -3.97173 13.44704
v -38.18202 -24.55861 24.39845
v -38.28551 -24.07818 24.39845
v -38.37829 -23.98661 23.95721
v -37.55073 -20.07349 29.20279
v -37.95767 -20.23470 28.24192
v -37.42080 -20.55473 28.87997
v -37.37672 -20.71514 28.72236
v -37.20501 -20.71514 29.20279
v -37.07649 -20.71514 30.16366
v -49.09973 17.23911 5.18111
v -49.08114 17.23911 5.16596
v -49.08114 17.26460 5.18111
v -49.56157 17.23911 5.57201
v -49.40525 16.75867 5.18111
v -49.56157 17.45168 5.66155
v -49.08114 17.71955 5.44896
v -49.39182 17.71955 5.66155
v -49.56157 17.71955 5.76130
v -50.04201 17.71955 5.94561
v -48.64439 17.71955 5.18111
v -49.08114 18.13203 5.66155
v -49.08114 18.19997 5.69216
v -49.56157 18.19997 5.94195
v -48.60070 18.19997 5.45103
v -49.02005 18.19997 5.66155
v -48.60070 17.75251 5.18111
v -48.60070 18.62782 5.66155
v -48.50719 18.68041 5.66155
v -48.60070 18.68041 5.68356
v -49.08114 18.68041 5.88474
v -48.60070 19.16085 5.88963
v -51.48331 16.75867 5.34466
v -51.00287 16.27825 5.33550
v -51.00287 16.75867 5.57205
v -50.79620 16.75867 5.66155
v -50.52244 16.27825 5.50356
v -50.52244 16.59960 5.66155
v -50.52244 16.75867 5.72191
v -50.04201 16.73078 5.66155
v -50.04201 16.75867 5.67088
v -51.32972 17.23911 5.66155
v -51.48331 17.23911 5.62689
v -51.00287 16.97010 5.66155
v -51.48331 17.29473 5.66155
v -51.00287 17.23911 5.75987
v -51.00287 17.71955 5.91688
v -51.48331 17.71955 5.93610
v -50.52244 17.23911 5.87225
v -50.04201 17.23911 5.82360
v -50.52244 17.71955 5.96315
v -49.56157 16.75867 5.33144
v -50.01970 16.75867 5.66155
v -49.56157 16.47787 5.18111
v -51.48331 18.04847 6.14198
v -51.25986 18.19997 6.14198
v -51.00287 18.19997 6.07398
v -51.00287 18.38026 6.14198
v -50.52244 18.19997 6.05320
v -50.04201 18.19997 6.05985
v -50.52244 18.51052 6.14198
v -50.04201 18.49789 6.14198
v -51.48331 18.19997 6.23558
v -51.96374 18.19997 6.46786
v -51.73486 18.68041 6.62241
v -51.48331 18.68041 6.49040
v -51.00287 18.68041 6.27418
v -49.67233 18.68041 6.14198
v -49.56157 18.68041 6.10860
v -49.56157 18.79996 6.14198
v -49.37417 19.16085 6.14198
v -49.08114 19.16085 6.01665
v -49.14038 19.64127 6.14198
v -49.08114 19.64127 6.12701
v -48.60070 19.64127 6.11697
v -48.48377 19.64127 6.14198
v -49.56157 19.16085 6.22381
v -50.04201 19.16085 6.35525
v -49.56157 19.64127 6.30467
v -49.08114 19.69659 6.14198
v -48.60070 19.69761 6.14198
v -49.08114 20.12171 6.26772
v -48.60070 20.12171 6.27150
v -48.12027 20.12171 6.35626
v -48.60070 20.60215 6.30273
v -48.12027 20.60215 6.30811
v -49.67651 16.27825 5.18111
v -49.56157 16.27825 5.06380
v -50.04201 19.64127 6.48563
v -50.52244 19.16085 6.38668
v -50.04201 20.12171 6.58456
v -49.56157 20.60215 6.54803
v -50.04201 20.37469 6.62241
v -49.88462 20.60215 6.62241
v -49.08114 20.60215 6.39914
v -49.56157 20.98927 6.62241
v -49.08114 21.08259 6.46530
v -49.51038 21.08259 6.62241
v -49.35870 21.56301 6.62241
v -49.08114 21.56301 6.49056
v -49.56157 21.08259 6.63732
v -50.04201 21.08259 6.74751
v -49.56157 21.56301 6.71278
v -48.60070 21.08259 6.28079
v -48.12027 21.08259 6.21805
v -48.60070 21.56301 6.27169
v -48.12027 21.56301 6.16013
v -47.63984 20.60215 6.36276
v -47.63984 21.08259 6.25010
v -47.85297 21.56301 6.14198
v -49.21035 22.04345 6.62241
v -49.08114 22.04345 6.55293
v -49.08114 22.30471 6.62241
v -49.08114 22.52389 6.70560
v -49.56157 22.52389 7.06494
v -48.60070 22.04345 6.32095
v -48.12027 22.04345 6.18579
v -48.60070 22.52389 6.45489
v -48.94322 22.52389 6.62241
v -48.12027 22.52389 6.30927
v -49.60971 22.52389 7.10284
v -49.56157 22.58930 7.10284
v -48.61393 23.00431 6.62241
v -48.60070 23.00431 6.61502
v -48.12027 23.00431 6.43964
v -48.60070 23.02785 6.62241
v -48.34520 23.48475 6.62241
v -48.12027 23.48475 6.54483
v -49.08114 23.00431 6.95408
v -48.60070 23.48475 6.77931
v -47.63984 22.52389 6.29581
v -47.63984 22.04345 6.14903
v -47.63984 23.00431 6.43694
v -47.63984 23.48475 6.52968
v -48.12027 23.84451 6.62241
v -47.63984 21.53823 6.14198
v -47.63984 21.08259 6.25010
v -47.55089 21.56301 6.14198
v -47.63984 21.53823 6.14198
v -47.63984 21.56301 6.13762
v -47.55089 21.56301 6.14198
v -47.63984 21.99618 6.14198
v -48.98366 23.48475 7.10284
v -48.60070 23.48475 6.77931
v -48.86695 23.96519 7.10284
v -48.60070 23.96519 6.91222
v -48.12027 23.84451 6.62241
v -48.12027 23.96519 6.64748
v -48.60070 24.44561 6.92287
v -48.95541 24.44561 7.10284
v -48.12027 24.44561 6.72118
v -49.08114 24.67431 7.10284
v -48.60070 24.92605 6.85218
v -48.12027 24.92605 6.74209
v -48.60070 25.40649 6.78132
v -48.12027 25.40649 6.74116
v -47.63984 23.48475 6.52968
v -48.01065 23.96519 6.62241
v -47.63984 23.96519 6.61205
v -47.57756 23.96519 6.62241
v -47.63984 24.92605 6.71178
v -47.63984 24.44561 6.67848
v -47.15940 24.44561 6.75925
v -47.15940 24.92605 6.73778
v -47.63984 25.40649 6.73198
v -47.15940 25.40649 6.76810
v -47.63984 25.88692 6.81987
v -47.15940 25.88692 7.03657
v -47.15940 25.95112 7.10284
v -49.08114 23.48475 7.18601
v -49.08114 23.28480 7.10284
v -49.08114 23.96519 7.25255
v -49.08114 24.44561 7.16838
v -46.94789 25.61150 7.00266
v -46.73400 25.81880 7.67287
v -49.08114 23.28480 7.10284
v -48.98366 23.48475 7.10284
v -48.60070 23.96519 6.91222
v -48.01065 23.96519 6.62241
v -47.63984 23.96519 6.61205
v -47.63984 24.02483 6.62241
v -47.57756 23.96519 6.62241
v -47.63984 24.44561 6.67848
v -48.12027 24.44561 6.72118
v -47.15940 23.96519 6.74130
v -47.15940 24.44561 6.75925
v -47.29463 23.48475 6.62241
v -47.15940 23.22312 6.62241
v -47.63984 23.00431 6.43694
v -47.15940 23.48475 6.67547
v -47.15940 23.96519 6.74130
v -47.29463 23.48475 6.62241
v -49.56157 23.00431 7.35086
v -50.04201 22.52389 7.45961
v -49.56157 22.58930 7.10284
v -49.26693 23.00431 7.10284
v -49.26693 23.00431 7.10284
v -50.04201 22.52389 7.45961
v -16.25414 -53.38462 17.67239
v -15.45078 -53.71347 17.67239
v -15.80416 -53.49279 18.24891
v 16.00143 -52.42376 16.71152
v 16.25784 -52.42376 15.87858
v 16.25784 -52.25356 16.71152
v 16.25784 -52.25356 16.71152
v 16.25784 -52.42376 15.87858
v 17.21870 -51.83971 15.75065
v 16.30537 -52.42376 15.75065
v 16.73208 -52.42376 14.78979
v 33.53263 -29.36295 28.24192
v 33.55344 -29.36295 28.20308
v 33.55344 -29.33222 28.24192
v 33.77549 -29.36295 27.76149
v 33.22506 -29.36295 28.72236
v 34.00460 -29.36295 27.28106
v 34.03387 -28.88251 27.82260
v 34.31362 -28.88251 27.28106
v 34.51431 -28.40208 27.42816
v 34.51431 -28.54639 27.28106
v 33.55344 -28.88251 28.72169
v 33.72174 -29.49422 27.63167
v 34.60212 -28.40208 27.28106
v 32.87522 -29.36295 29.20279
v 33.07301 -29.58286 28.72236
v 33.07301 -29.08325 29.20279
v 33.23328 -28.88251 29.20279
v 33.69842 -28.40208 29.20279
v 34.11709 -28.40208 28.24192
v 32.92568 -28.88251 29.68323
v 33.07301 -28.88251 29.44753
v 33.07301 -28.74378 29.68323
v 33.55344 -28.40208 29.51354
v 32.64689 -28.88251 30.16366
v 32.59257 -28.93958 30.16366
v 33.07301 -28.51019 30.16366
v 33.55344 -28.11562 30.16366
v 33.93351 -27.92165 29.68323
v 34.03387 -27.92165 29.41572
v 34.03387 -27.78720 29.68323
v 34.43929 -27.44121 29.20279
v 33.74119 -27.92165 30.16366
v 34.03387 -27.55016 30.16366
v 35.43038 -26.48035 28.24192
v 34.51431 -27.56516 28.72236
v 35.47517 -25.89793 29.20279
v 35.47517 -26.41117 28.24192
v 32.59257 -28.88251 30.26866
v 33.07301 -28.40208 30.41125
v 32.40078 -28.88251 30.64409
v 32.59257 -28.69122 30.64409
v 32.17760 -28.88251 31.12453
v 32.11214 -29.21593 30.64409
v 32.59257 -28.45274 31.12453
v 32.11214 -28.73206 31.60496
v 32.39407 -28.40208 31.60496
v 32.59257 -28.40208 31.22943
v 32.11214 -28.46614 32.08540
v 31.80718 -28.88251 32.08540
v 32.15826 -28.40208 32.08540
v 33.07301 -28.29967 30.64409
v 32.65148 -28.40208 31.12453
v 31.93166 -28.40208 32.56583
v 32.11214 -28.40208 32.18266
v 32.59257 -28.19994 31.60496
v 32.55010 -27.92165 32.08540
v 32.11214 -28.12870 32.56583
v 32.25315 -27.92165 32.56583
v 32.59257 -27.45821 32.56583
v 32.11214 -27.92165 32.85741
v 32.37688 -27.44121 33.04626
v 32.59257 -27.44121 32.58691
v 32.97614 -27.44121 32.08540
v 32.60499 -27.44121 32.56583
v 33.07301 -27.44121 31.98418
v 33.31890 -27.26926 31.84511
v 33.43848 -27.44121 31.60496
v 33.86055 -26.92624 31.44779
v 33.55344 -26.58145 32.08540
v 32.98062 -26.99847 32.50858
v 34.37167 -26.48035 31.12453
v 33.60987 -26.48035 32.08540
v 34.51431 -26.48035 30.78731
v 34.51431 -26.19255 31.12453
v 32.59257 -27.12354 33.04626
v 33.55344 -26.48035 32.14398
v 34.99474 -23.19975 35.44843
v 34.99474 -23.11731 35.47695
v 34.51431 -23.11731 35.75686
v 34.63673 -23.59774 35.44843
v 34.51431 -23.59774 35.51238
v 35.05019 -23.11731 35.44843
v 34.99474 -22.63687 35.60920
v 34.51431 -23.70158 35.44843
v 34.71542 -23.77427 35.24854
v 37.39690 -31.91695 15.75065
v 37.42474 -31.28468 15.75065
v 37.44157 -31.79041 16.25246
v 37.39690 -31.91695 15.75065
v 37.39690 -31.28468 15.66068
v 37.42474 -31.28468 15.75065
v 36.43604 58.38529 20.55499
v 36.43604 58.55640 20.25240
v 36.21111 58.55640 20.55499
v 15.77740 66.98006 28.24192
v 15.77740 67.20420 28.10418
v 15.29696 67.20420 28.03466
v 15.29696 66.91526 28.24192
v 16.25784 67.15328 28.24192
v 16.25784 67.20420 28.21517
v 16.43793 67.20420 28.24192
v 15.29696 66.72378 28.44566
v 15.77740 66.72378 28.42593
v 16.25784 66.72378 28.50375
v 45.08384 28.25019 12.38762
v 45.08384 28.28909 12.35817
v 44.91552 28.28909 12.38762
v 45.08384 27.80865 12.57178
v 45.08384 28.64800 11.90718
v 44.90475 28.76952 11.90718
v 44.60342 28.52651 12.38762
v 45.56428 25.88692 12.11155
v 45.56428 26.36735 12.38158
v 45.08384 26.36735 12.11995
v 45.57470 26.36735 12.38762
v 45.17074 26.84779 12.38762
v 45.08384 26.84779 12.33324
v 45.56428 26.37785 12.38762
v 45.08384 26.97671 12.38762
v 45.56428 26.84779 12.64571
v 45.97421 26.84779 12.86805
v 46.04472 26.77181 12.86805
v 46.04472 26.36735 12.64206
v 45.92638 27.06901 12.91385
v 46.04472 27.32822 13.05127
v 45.64187 27.32822 12.86805
v 45.08384 26.36735 12.11995
v 45.08384 25.88692 11.94409
v 45.56428 25.88692 12.11155
v 45.08384 26.84779 12.33324
v 44.60342 26.84779 12.07389
v 44.87287 27.32822 12.38762
v 44.60342 26.84779 12.07389
v 45.08384 27.32822 12.51139
v 45.56428 27.32822 12.82300
v 44.60342 27.67370 12.38762
v 45.56428 27.80865 12.81061
v 45.66644 27.80865 12.86805
v 44.87287 27.32822 12.38762
v 44.60342 27.32822 12.25320
v 45.08384 26.97671 12.38762
v 44.60342 27.67370 12.38762
v 44.60342 28.76952 12.21783
v 44.41816 28.76952 12.38762
v 44.60342 29.04665 11.90718
v 44.40531 29.24995 11.90718
v 44.12298 29.24995 12.26662
v 44.60342 28.28909 12.47447
v 44.60342 29.24995 11.57368
v 44.12298 29.73038 11.61201
v 44.12298 29.14249 12.38762
v 44.03440 29.24995 12.38762
v 43.79826 29.24995 12.86805
v 44.12298 28.76952 12.67538
v 43.68217 29.73038 12.38762
v 43.92202 29.73038 11.90718
v 43.64254 29.79646 12.38762
v 43.64254 30.12731 11.90718
v 43.64254 29.73038 12.54930
v 44.12298 29.52229 11.90718
v 43.84100 30.21082 11.42675
v 43.64254 30.21082 11.81923
v 44.22810 29.73038 11.42675
v 44.60342 29.31301 11.42675
v 44.65685 29.24995 11.42675
v 44.12298 29.84869 11.42675
v 44.12298 30.13786 10.46588
v 44.12298 30.21082 10.29486
v 44.08242 30.21082 10.46588
v 44.12298 30.04089 10.94631
v 44.00190 30.21082 10.94631
v 43.59835 30.21082 11.90718
v 43.43488 30.69125 11.90718
v 43.64254 30.56988 11.42675
v 43.58997 30.69125 11.42675
v 43.64254 29.61720 12.86805
v 43.59263 29.73038 12.86805
v 47.48602 17.11643 10.46588
v 47.48602 17.23911 10.41092
v 47.46909 17.23911 10.46588
v 47.64913 16.99889 9.98545
v 47.53089 16.75867 10.46588
v 47.37035 17.71955 10.46588
v 47.31016 17.23911 10.94631
v 47.48602 16.75867 10.60453
v 48.92731 9.29438 12.38762
v 48.92731 9.55218 12.02926
v 48.87035 9.55218 12.38762
v 48.73112 10.03261 12.38762
v 48.94280 9.55218 11.90718
v 48.71900 9.55218 12.86805
v 48.50068 10.51305 12.86805
v 48.60223 10.51305 12.38762
v 48.48681 10.99348 12.38762
v 48.38615 10.99348 12.86805
v 48.44688 11.17175 12.38762
v 48.27595 11.47392 12.86805
v 48.44688 10.51305 13.11754
v 48.19422 10.99348 13.82892
v 48.04377 11.47392 13.82892
v 47.96645 11.72131 13.82892
v 47.00558 18.76009 10.46588
v 47.00558 19.16085 10.06387
v 46.89468 19.16085 10.46588
v 47.00558 19.47140 9.98545
v 46.82636 19.64127 10.46588
v 47.00558 18.70116 10.94631
v 46.84019 19.16085 10.94631
v 46.69283 19.64127 10.94631
v 47.12534 18.68041 9.98545
v 47.03292 19.16085 9.98545
v 47.03187 18.68041 10.46588
v 46.79641 20.12171 10.46588
v 46.83263 19.16085 11.42675
v 46.66517 19.64127 11.42675
v 46.62257 20.12171 10.94631
v 46.52514 19.15629 15.27022
v 46.52514 19.16085 15.20684
v 46.52476 19.16085 15.27022
v 46.55677 18.68041 15.27022
v 46.55619 18.68041 14.78979
v 46.55350 19.16085 14.78979
v 46.44506 19.64127 15.27022
v 46.52514 19.40754 14.78979
v 46.47985 19.64127 14.78979
v 46.52514 19.16085 15.31070
v 46.52514 19.21429 15.75065
v 46.38584 19.64127 15.75065
v 46.54069 19.16085 15.75065
v 46.30907 20.12171 15.27022
v 46.20879 20.12171 15.75065
v 46.26548 19.64127 16.23109
v 46.07523 20.60215 15.75065
v 46.04472 20.60215 15.82206
v 46.04472 20.12171 16.10683
v 46.04472 20.74943 15.75065
v 46.68960 18.68041 14.30935
v 46.63703 19.16085 14.30935
v 46.52514 19.60494 14.30935
v 46.51402 19.64127 14.30935
v 46.35378 20.12171 14.30935
v 45.71323 20.60215 16.23109
v 45.61553 21.08259 16.23109
v 45.97443 21.08259 15.75065
v 45.56428 21.08259 16.27107
v 45.56428 20.60215 16.34579
v 46.55918 15.79781 16.23109
v 46.52514 15.79781 16.31987
v 46.70229 15.31738 16.23109
v 46.52514 15.89269 16.23109
v 46.52514 16.27825 15.88230
v 46.38815 16.27825 16.23109
v 46.52514 16.58157 15.75065
v 46.25698 16.75867 16.23109
v 46.04472 16.75867 16.53124
v 46.04472 17.23911 16.37802
v 45.85836 16.75867 16.71152
v 47.48602 10.97248 15.27022
v 47.48602 10.99348 15.26405
v 47.48173 10.99348 15.27022
v 47.89460 10.51305 14.78979
v 47.82172 10.99348 14.78979
v 47.48602 11.47392 15.26671
v 47.48338 11.47392 15.27022
v 47.79118 11.47392 14.78979
v 47.48602 11.47956 15.27022
v 47.72007 11.95434 14.78979
v 47.50407 11.95434 15.27022
v 47.48602 11.95434 15.30734
v 47.48602 12.11092 15.27022
v 47.96645 10.51305 14.66127
v 47.96645 10.99348 14.53825
v 47.96645 11.47141 14.30935
v 47.83665 11.95434 14.30935
v 49.40775 17.80817 7.10284
v 49.40775 17.95977 7.08030
v 49.33115 17.95977 7.10284
v 49.40775 18.19997 7.06064
v 49.20516 18.19997 7.10284
v 49.16753 18.26240 7.10284
v 49.16753 17.71955 7.20004
v 49.40775 17.71955 7.11735
v 49.16753 17.95977 7.15136
v 49.57518 17.93450 7.02637
v 49.16753 18.44019 7.08285
v 49.05584 18.44019 7.10284
v 49.40775 18.44019 7.05565
v 49.16753 18.68041 7.05863
v 48.92731 18.59165 7.10284
v 49.40775 18.68041 7.05479
v 49.16753 18.92063 7.03899
v 48.92731 18.92063 7.04678
v 49.40775 18.92063 7.05634
v 49.16753 19.16085 7.04676
v 49.40775 19.16085 7.07232
v 48.92731 18.19997 7.18270
v 49.16753 18.19997 7.11076
v 48.92731 18.68041 7.08553
v 48.86668 18.68041 7.10284
v 48.74714 18.92063 7.10284
v 48.92731 19.16085 7.04766
v 48.74454 19.16085 7.10284
v 48.87621 19.40107 7.10284
v 48.92731 19.40107 7.09297
v 48.92731 19.43848 7.10284
v 49.16753 19.40107 7.09637
v 49.23803 19.40107 7.10284
v 49.40775 19.35554 7.10284
v 49.16753 19.42452 7.10284
v 48.68710 18.68041 7.17426
v 48.68710 18.44019 7.24573
v 48.92731 18.44019 7.13301
v 48.68710 18.92063 7.12903
v 48.68710 19.40107 7.15889
v 48.92731 19.64127 7.15103
v 48.68710 19.64127 7.19848
v 49.40775 19.40107 7.11096
v 49.16753 19.64127 7.15286
v 49.40775 19.64127 7.15160
v 49.16753 19.88149 7.17989
v 49.40775 19.88149 7.16869
v 47.84365 19.40107 8.06371
v 47.90923 19.16085 8.06371
v 47.99770 19.40107 7.82349
v 47.93568 19.64127 7.82349
v 47.77364 19.64127 8.06371
v 47.72623 19.29388 8.30393
v 47.96645 18.87733 8.06371
v 47.61810 19.64127 8.30393
v 47.48602 19.58704 8.54414
v 48.12968 19.64127 7.58328
v 48.05337 19.16085 7.82349
v 47.72623 19.78709 8.06371
v 47.86629 19.88149 7.82349
v 47.69117 19.88149 8.06371
v 47.59296 20.12171 8.06371
v 47.72623 20.12171 7.89732
v 47.72623 20.30148 7.82349
v 47.50407 20.36193 8.06371
v 47.70358 20.36193 7.82349
v 47.48602 20.41921 8.06371
v 47.52918 19.88149 8.30393
v 47.48602 19.99870 8.30393
v 47.48602 19.88149 8.37446
v 47.48602 20.36193 8.09229
v 48.92731 17.59158 7.34306
v 48.92731 17.71955 7.31070
v 48.87656 17.71955 7.34306
v 48.68710 17.71955 7.49169
v 48.68710 17.47933 7.57733
v 48.92731 17.47933 7.36865
v 49.16753 17.47933 7.24368
v 48.96980 17.47933 7.34306
v 48.92731 17.95977 7.24391
v 48.76818 17.95977 7.34306
v 48.68710 18.15304 7.34306
v 48.86430 14.59673 8.78436
v 48.68710 14.59673 9.07654
v 48.92731 14.35651 8.77075
v 48.68710 14.83695 8.99515
v 48.95596 14.83695 8.54414
v 48.92731 14.32238 8.78436
v 49.01862 14.59673 8.54414
v 48.68710 15.07716 8.88345
v 48.92731 15.07716 8.48268
v 48.66221 15.31738 8.78436
v 48.92731 15.31738 8.37551
v 48.44688 15.54664 9.02458
v 48.57127 15.55759 8.78436
v 48.71922 15.55759 8.54414
v 48.62209 15.79781 8.54414
v 48.44688 15.79781 8.83505
v 49.16753 14.61155 8.30393
v 49.16753 15.16552 8.06371
v 48.44688 15.86861 8.78436
v 48.25178 16.03803 9.02458
v 48.20666 16.18003 9.02458
v 48.30563 16.27825 8.78436
v 48.20666 16.27825 8.97067
v 48.52523 14.83695 9.26480
v 48.44688 14.59673 9.48151
v 48.44688 15.07716 9.30166
v 48.21684 15.79781 9.26480
v 48.18203 15.55759 9.50501
v 48.26081 15.31738 9.50501
v 48.09957 15.79781 9.50501
v 48.06174 15.55759 9.74523
v 47.98783 15.79781 9.74523
v 48.13244 16.03803 9.26480
v 48.00063 16.51846 9.26480
v 48.02268 16.03803 9.50501
v 47.95602 16.27825 9.50501
v 48.20666 16.51846 8.85079
v 49.79969 14.35651 7.34306
v 49.88818 14.11629 7.28547
v 49.88818 14.35651 7.12934
v 49.68209 14.35651 7.58328
v 49.88818 14.01685 7.34306
v 49.88818 14.40018 7.10284
v 49.83778 14.59673 7.10284
v 49.71622 14.59673 7.34306
v 49.76704 14.83695 7.10284
v 49.64796 14.78422 7.34306
v 49.64796 14.59673 7.48161
v 49.59686 14.59673 7.58328
v 49.50603 14.83695 7.58328
v 49.54504 14.35651 7.82349
v 49.46418 14.59673 7.82349
v 49.43246 15.07716 7.58328
v 49.40775 14.83695 7.77508
v 49.89852 14.35651 7.10284
v 49.95438 14.11629 7.10284
v 49.84529 14.66771 7.05801
v 50.17469 14.35651 6.62241
v 50.36861 14.35651 6.41384
v 50.36861 14.83695 6.42544
v 50.16228 14.83695 6.62241
v 50.06092 14.11629 6.91067
v 49.88818 14.83695 6.92351
v 48.44688 12.95300 10.22566
v 48.44688 13.15543 10.09768
v 48.39236 13.15543 10.22566
v 48.33450 13.39564 10.22566
v 48.44688 13.36935 9.98545
v 48.38799 12.91521 10.46588
v 48.25561 13.39564 10.46588
v 48.28386 13.15543 10.65805
v 48.55973 12.91521 9.98545
v 48.50036 13.15543 9.98545
v 48.44688 12.91521 10.25770
v 48.45742 12.91521 10.22566
v 48.20666 13.65746 10.46588
v 48.16366 13.39564 10.94631
v 48.29636 12.91521 10.94631
v 48.90014 10.51305 10.46588
v 48.92731 10.51305 10.35921
v 48.83418 10.75326 10.46588
v 48.92731 10.68737 10.22566
v 48.91381 10.75326 10.22566
v 49.02415 10.32817 10.21043
v 49.05097 10.51305 9.98545
v 48.92731 10.42001 10.46588
v 48.81194 10.51305 10.94631
v 48.79294 10.75326 10.65805
v 48.77813 10.99348 10.46588
v 49.04960 10.03261 10.46588
v 48.88247 11.47392 9.98545
v 48.92731 11.23370 9.97794
v 48.92731 11.47392 9.85156
v 48.90903 11.71412 9.74523
v 49.01794 11.23370 9.74523
v 49.06214 11.47392 9.50501
v 48.92731 11.71412 9.69345
v 48.73382 11.23370 10.46588
v 48.92731 11.21671 9.98545
v 48.76466 11.71412 10.22566
v 48.67408 11.71412 10.46588
v 48.67300 11.23370 10.65805
v 48.92731 11.95434 9.56959
v 48.81158 12.19456 9.74523
v 48.72616 12.19456 9.98545
v 49.13869 11.71412 9.26480
v 48.68710 12.09595 10.22566
v 48.63912 11.95434 10.46588
v 48.68710 11.95434 10.33126
v 48.92130 12.19456 9.50501
v 48.68710 12.43478 9.93420
v 48.76943 12.43478 9.74523
v 48.61323 12.67500 9.98545
v 48.68710 12.67500 9.82777
v 49.09359 11.95434 9.26480
v 48.52804 12.43478 10.46588
v 48.59019 12.19456 10.46588
v 48.52337 12.67500 10.22566
v 48.44688 12.71876 10.46588
v 48.44486 11.95434 10.94631
v 48.44688 11.93302 10.94631
v 48.51112 11.47392 10.94631
v 48.44688 12.43478 10.75677
v 48.39245 12.43478 10.94631
v 48.31059 11.95434 11.42675
v 48.44688 11.47392 11.25119
v 48.25019 12.43478 11.42675
v 48.19712 12.91521 11.42675
v 48.17196 12.43478 11.90718
v 48.28274 11.95434 11.90718
v 48.03060 13.39564 11.90718
v 47.96641 13.87608 11.42675
v 48.15992 12.43478 12.38762
v 48.27567 11.95434 12.38762
v 47.96645 13.37070 12.38762
v 48.09327 12.43478 12.86805
v 48.17611 11.95434 12.86805
v 47.96645 13.05711 12.86805
v 49.15046 10.03261 9.98545
v 49.16753 10.03261 9.92446
v 49.09768 10.27283 9.98545
v 49.18328 10.27283 9.74523
v 49.14826 10.51305 9.74523
v 49.25222 9.87246 9.77510
v 49.27465 9.55218 9.98545
v 49.20657 9.55218 10.46588
v 48.97692 10.03261 10.94631
v 49.11558 9.55218 10.94631
v 48.64030 10.99348 10.94631
v 48.92731 10.03261 11.25290
v 48.59426 10.99348 11.42675
v 48.89838 10.03261 11.42675
v 49.59330 10.03261 8.78436
v 49.64796 10.03261 8.64923
v 49.64796 10.27283 8.63142
v 49.69120 10.03261 8.54414
v 49.56847 10.51305 8.78436
v 49.64796 10.51305 8.61722
v 49.49984 10.03261 9.02458
v 49.40775 10.51305 9.13738
v 49.64796 10.75326 8.59618
v 49.42060 10.75326 9.02458
v 49.40775 10.82690 9.02458
v 49.35246 10.51305 9.26480
v 49.40670 10.03261 9.26480
v 49.31245 10.03261 9.50501
v 49.24880 10.51305 9.50501
v 49.31263 10.75326 9.26480
v 49.40775 10.75326 9.05222
v 49.26821 10.99348 9.26480
v 49.40775 10.99348 8.97517
v 49.16753 10.99348 9.50758
v 48.96426 10.99348 9.98545
v 49.16753 10.99928 9.50501
v 49.22581 11.23370 9.26480
v 49.11933 11.23370 9.50501
v 49.18324 11.47392 9.26480
v 49.16753 11.55849 9.26480
v 48.86880 10.99348 10.22566
v 49.61159 9.87246 8.76184
v 49.40775 9.41003 9.50501
v 49.53551 9.55218 9.02458
v 50.12840 10.99348 7.45046
v 50.22462 11.23370 7.10284
v 50.17951 11.23370 7.34306
v 50.21421 11.47392 7.34306
v 50.09451 10.99348 7.58328
v 50.12840 11.23370 7.54668
v 50.11800 11.23370 7.58328
v 50.03535 11.23370 7.82349
v 50.36861 10.99348 6.38337
v 50.32934 10.70522 6.46566
v 50.36861 11.47392 6.48418
v 50.33906 11.47392 6.62241
v 50.47395 11.47392 6.14198
v 50.26196 11.47392 7.10284
v 50.13206 10.83333 7.36096
v 50.01788 10.99348 7.82349
v 49.99940 10.80130 7.82350
v 49.91933 10.99348 8.06371
v 49.89760 10.75326 8.09561
v 50.21421 11.47392 7.34306
v 50.22462 11.23370 7.10284
v 50.26196 11.47392 7.10284
v 50.11800 11.23370 7.58328
v 50.12840 11.23370 7.54668
v 50.12840 11.32182 7.58328
v 50.17951 11.23370 7.34306
v 50.14576 11.47392 7.58328
v 50.24210 11.71412 7.34306
v 50.29469 11.71412 7.10284
v 50.25408 11.95434 7.34306
v 50.31385 11.95434 7.10284
v 50.16521 11.71412 7.58328
v 50.16788 11.95434 7.58328
v 50.01788 10.99348 7.82349
v 50.09451 10.99348 7.58328
v 50.03535 11.23370 7.82349
v 50.05413 11.47392 7.82349
v 50.12840 11.47392 7.63363
v 49.91933 10.99348 8.06371
v 49.92883 11.23370 8.06371
v 49.93325 11.47392 8.06371
v 50.12840 11.71412 7.67514
v 50.06142 11.71412 7.82349
v 50.12840 11.95434 7.67123
v 49.92474 11.71412 8.06371
v 49.90253 11.95434 8.06371
v 50.31275 12.19456 7.10284
v 50.24262 12.19456 7.34306
v 50.28939 12.43478 7.10284
v 50.12840 12.43478 7.53282
v 50.14703 12.19456 7.58328
v 50.12840 12.31301 7.58328
v 50.12840 12.67500 7.41879
v 50.29897 12.67500 6.96245
v 50.21442 12.91521 7.10284
v 50.12840 12.91521 7.30503
v 50.11202 12.91521 7.34306
v 50.05189 12.67500 7.58328
v 50.12840 12.19456 7.62222
v 49.88818 12.43478 7.97987
v 49.87200 12.19456 8.06371
v 50.17136 13.15543 7.10284
v 49.94076 13.15543 7.58328
v 50.47395 11.47392 6.14198
v 50.70385 11.47392 5.66155
v 50.49807 11.95434 6.14198
v 50.36861 10.99348 6.38337
v 50.46603 10.99348 6.14198
v 50.33906 11.47392 6.62241
v 50.36861 11.47392 6.48418
v 50.36861 11.75256 6.62241
v 50.38804 11.95434 6.62241
v 50.32446 11.72053 6.88690
v 50.36861 11.95434 6.76802
v 50.71772 11.95434 5.66155
v 50.56092 12.43478 6.14198
v 50.84905 12.43478 5.57101
v 50.84905 12.68192 5.66155
v 50.63290 12.91521 6.14198
v 50.89292 12.91521 5.66155
v 51.09057 12.43478 5.18111
v 50.84905 13.39564 5.85926
v 50.67594 13.39564 6.14198
v 50.84905 13.87608 5.90565
v 50.66763 13.87608 6.14198
v 50.40734 12.43478 6.62241
v 50.40168 12.91521 6.62241
v 50.33065 12.19456 6.97408
v 50.36861 12.43478 6.79382
v 50.36861 12.91521 6.70989
v 50.36861 13.37994 6.62241
v 50.36861 13.87608 6.48473
v 49.88818 10.99348 8.13126
v 49.89760 10.75326 8.09561
v 51.08927 6.67274 4.94090
v 51.08927 6.90979 4.91313
v 51.06683 6.90979 4.94090
v 51.25518 6.90979 4.70068
v 50.84905 6.69526 5.18111
v 51.08927 6.67274 4.94090
v 51.27645 6.66957 4.70068
v 51.25518 6.90979 4.70068
v 51.06683 6.90979 4.94090
v 51.08927 6.90979 4.91313
v 51.05204 7.15001 4.94090
v 51.24247 7.15001 4.70068
v 50.83955 7.15001 5.18111
v 50.84905 6.90979 5.17656
v 51.32948 7.15001 4.57603
v 51.28661 6.90979 4.65928
v 51.32948 7.63044 4.58429
v 51.25101 7.63044 4.70068
v 51.02599 7.32159 4.96359
v 50.84905 6.90979 5.17656
v 50.84466 6.90979 5.18111
v 50.60883 6.90979 5.40387
v 50.84466 6.90979 5.18111
v 50.84905 6.69526 5.18111
v 50.60883 6.66957 5.39037
v 50.84905 6.66957 5.18166
v 34.51431 -41.93349 4.70068
v 34.99474 -41.97799 4.22025
v 34.99474 -41.85422 4.36488
v 34.59957 -41.85422 4.70068
v 34.51431 -41.85422 4.78320
v 34.51431 -41.93349 4.70068
v 34.99474 -41.85422 4.36488
v 34.59957 -41.85422 4.70068
v 35.20884 -41.85422 4.22025
v 34.99474 -41.97799 4.22025
v 34.99474 -41.57684 4.70068
v 35.47517 -41.72863 4.22025
v 35.47517 -41.40007 4.70068
v 34.51431 -41.49090 5.18111
v 34.51431 -41.85422 4.78320
v 35.47517 -41.37379 4.74194
v 34.99474 -41.37379 4.93774
v 35.63433 -41.37379 4.70068
v 35.47517 -41.08418 5.18111
v 41.67895 -24.55861 12.38762
v 41.72080 -24.55861 12.32404
v 41.72080 -24.50477 12.38762
v 41.96056 -24.07818 12.38762
v 41.92712 -24.55861 11.90718
v 42.20124 -24.07818 11.93504
v 42.20124 -24.10318 11.90718
v 42.20124 -23.59774 12.24148
v 42.26197 -24.21143 11.61892
v 42.21273 -24.07818 11.90718
v 42.39602 -23.59774 11.90718
v 51.19677 5.22827 4.70068
v 51.32948 5.22827 4.55097
v 51.32948 5.70871 4.60629
v 51.26580 5.70871 4.70068
v 51.01060 5.48173 4.95913
v 51.19677 5.22827 4.70068
v 51.08927 5.22827 4.80959
v 51.17902 4.98806 4.70068
v 51.32948 5.22827 4.55097
v 51.24061 4.98806 4.63948
v 51.16291 4.50762 4.70068
v 51.08927 4.50762 4.76094
v 51.14133 4.26740 4.70068
v 51.32948 4.26740 4.51296
v 51.10915 4.02719 4.70068
v 51.22630 4.50762 4.63187
v 51.14133 4.26740 4.70068
v 51.08927 4.50762 4.76094
v 51.08927 4.26740 4.74583
v 51.16291 4.50762 4.70068
v 51.08927 4.74784 4.76540
v 51.32948 4.26740 4.51296
v 51.32948 4.74784 4.54439
v 51.22630 4.50762 4.63187
v 51.16831 4.74784 4.70068
v 51.32948 2.82610 4.56825
v 51.21680 2.82610 4.70068
v 51.24209 2.34567 4.70068
v 51.32948 3.30654 4.50174
v 51.12820 3.30654 4.70068
v 50.84905 2.34567 5.14544
v 51.00121 2.58589 4.94648
v 50.84905 3.06632 5.01889
v 50.81739 2.34567 5.18111
v 50.84905 2.10545 5.16718
v 50.84905 2.34567 5.14544
v 50.63300 2.10545 5.42133
v 50.78677 2.58589 5.18111
v 50.60883 2.34567 5.41567
v 51.24209 2.34567 4.70068
v 51.32948 1.86523 4.59642
v 51.32948 2.34567 4.58468
v 51.25164 1.86523 4.70068
v 51.32948 2.82610 4.56825
v 51.21680 2.82610 4.70068
v 51.00121 2.58589 4.94648
v 41.72080 -34.71706 4.70068
v 42.20124 -34.65351 4.22025
v 41.76090 -34.64771 4.70068
v 42.20124 -34.64771 4.22393
v 41.98225 -34.16728 4.70068
v 41.72080 -34.64771 4.74228
v 42.20448 -34.64771 4.22025
v 42.42669 -34.16728 4.22025
v 33.55344 -41.02750 7.10284
v 33.55344 -40.89335 7.21021
v 33.07301 -40.89335 7.53748
v 33.55344 -40.48350 7.58328
v 33.07301 -40.41292 7.86472
v 32.93334 -40.89335 7.58328
v 33.55344 -40.41292 7.64545
v 33.42056 -39.93249 8.06371
v 33.55344 -39.93249 8.03651
v 33.65615 -40.41292 7.58328
v 34.03387 -40.41292 7.36075
v 34.03387 -40.64704 7.10284
v 34.49854 -40.41292 7.10284
v 34.03387 -40.20429 7.58328
v 34.46142 -39.93249 7.58328
v 34.51431 -39.93249 7.54858
v 34.51431 -40.40460 7.10284
v 34.03387 -39.93249 7.85642
v 33.55344 -39.89125 8.06371
v 34.51431 -39.89331 7.58328
v 34.03387 -39.72078 8.06371
v 34.51431 -39.45876 8.06371
v 33.55344 -39.45205 8.35293
v 34.03387 -39.45205 8.31784
v 34.51431 -39.45205 8.07243
v 34.03387 -39.20459 8.54414
v 34.51431 -39.06564 8.54414
v 34.51431 -38.97162 8.65846
v 34.03387 -38.97162 8.76456
v 34.03387 -38.74277 9.02458
v 34.51431 -38.67094 9.02458
v 34.99474 -39.93249 7.16736
v 34.52460 -39.45205 8.06371
v 34.99474 -39.45205 7.63510
v 34.99474 -39.49810 7.58328
v 34.99474 -39.10171 8.06371
v 35.04644 -39.45205 7.58328
v 35.47517 -38.97162 7.61894
v 35.52312 -38.49118 8.06371
v 36.09975 -38.49118 7.34306
v 34.68723 -38.97162 8.54414
v 34.99474 -38.97162 8.22832
v 34.99474 -38.72298 8.54414
v 35.19903 -38.49118 8.54414
v 35.57244 -38.01075 8.54414
v 34.99474 -38.49118 8.86350
v 34.85926 -38.49118 9.02458
v 34.99474 -38.37632 9.02458
v 35.31074 -38.01075 9.02458
v 35.95560 -37.94761 8.06371
v 35.47517 -37.75819 9.02458
v 35.60569 -37.53032 9.02458
v 35.95560 -37.53584 8.54414
v 36.09144 -37.28038 8.61634
v 35.95560 -37.04988 8.97096
v 35.89097 -37.04988 9.02458
v 36.33120 -37.04988 8.54414
v 35.95560 -36.96069 9.02458
v 36.43604 -36.89218 8.54414
v 36.27717 -36.56945 9.02458
v 36.43604 -36.56945 8.87036
v 34.99474 -38.02287 9.50501
v 35.00510 -38.01075 9.50501
v 34.99474 -38.01075 9.52275
v 35.29377 -37.53032 9.50501
v 35.47517 -37.53032 9.21590
v 35.47517 -37.04988 9.49298
v 35.46793 -37.04988 9.50501
v 34.68810 -38.01075 9.98545
v 34.99474 -37.64951 9.98545
v 35.06008 -37.53032 9.98545
v 35.26058 -37.04988 9.98545
v 35.47517 -37.02937 9.50501
v 35.95560 -36.56945 9.26143
v 36.43604 -36.08901 9.24525
v 36.43604 -36.37656 9.02458
v 36.47428 -36.32923 9.02458
v 36.54236 -36.19740 9.06872
v 36.08144 -36.08901 9.50501
v 36.43604 -35.71757 9.50501
v 35.95560 -35.69280 9.98545
v 36.43604 -35.60858 9.57145
v 35.99976 -35.60858 9.98545
v 36.29505 -35.12815 9.98545
v 35.95560 -35.60858 10.06682
v 36.69270 -35.82766 9.22479
v 34.03387 -40.89335 6.84461
v 33.76919 -41.37379 6.62241
v 34.03387 -41.11107 6.62241
v 34.26064 -40.89335 6.62241
v 34.51431 -40.68378 6.62241
v 34.62856 -41.37379 5.18111
v 34.51431 -41.37379 5.29686
v 34.51431 -41.07768 5.66155
v 34.99474 -41.14336 5.18111
v 34.72413 -40.89335 5.66155
v 34.99474 -40.89335 5.47851
v 35.47517 -40.89335 5.44634
v 34.51431 -40.89335 6.02395
v 35.95560 -41.08487 5.18111
v 35.95560 -40.89335 5.42766
v 36.42437 -40.89335 5.18111
v 34.99474 -40.77103 5.66155
v 35.47517 -40.71773 5.66155
v 34.51431 -40.85324 6.14198
v 34.99474 -40.51895 6.14198
v 35.22646 -40.41292 6.14198
v 35.47517 -40.41292 5.99294
v 35.47517 -40.27682 6.14198
v 35.95560 -40.55048 5.66155
v 36.43604 -40.41292 5.39481
v 36.05108 -40.41292 5.66155
v 36.43604 -40.88290 5.18111
v 36.28858 -39.93249 5.66155
v 35.95560 -40.41292 5.72244
v 35.81207 -39.93249 6.14198
v 35.95560 -39.93249 5.98267
v 36.07967 -40.09263 5.77872
v 34.99474 -40.41292 6.41832
v 34.88303 -40.41292 6.62241
v 34.99474 -40.33302 6.62241
v 35.47517 -39.93249 6.55705
v 35.42867 -39.93249 6.62241
v 34.51431 -40.41292 7.09135
v 34.99474 -40.00201 7.10284
v 35.05691 -39.93249 7.10284
v 36.69822 -40.41292 5.18111
v 36.60843 -40.09263 5.34084
v 35.47517 -39.87847 6.62241
v 35.62066 -39.60937 6.71313
v 34.47335 -40.89335 6.14198
v 36.43604 -41.20325 4.70068
v 36.43604 -40.89335 5.17090
v 36.88943 -40.89335 4.70068
v 36.91648 -40.41292 4.96135
v 36.91648 -40.86194 4.70068
v 37.14021 -40.41292 4.70068
v 36.91648 -39.93249 5.09273
v 36.91648 -35.29810 9.50501
v 36.91648 -35.12815 9.64774
v 36.43604 -35.12815 9.87814
v 36.55204 -35.60858 9.50501
v 37.12711 -35.12815 9.50501
v 37.15837 -35.35691 9.18640
v 37.34295 -35.01490 9.38180
v 36.43604 -34.99613 9.98545
v 36.91648 -34.81585 9.98545
v 37.20428 -34.85073 9.74310
v 37.39690 -34.88125 9.50501
v 37.27918 -34.64771 9.98545
v 36.91648 -35.60858 9.24453
v 49.64796 0.65184 6.86263
v 49.64796 0.66415 6.86130
v 49.64733 0.66415 6.86263
v 49.78423 0.42393 6.62241
v 49.88818 0.66415 6.42871
v 49.64199 0.90437 6.86263
v 49.54382 0.66415 7.10284
v 49.64796 0.65184 6.86263
v 49.64733 0.66415 6.86263
v 43.74111 -29.60316 4.94090
v 43.64254 -29.84338 4.88480
v 43.79656 -29.84338 4.70068
v 43.59834 -29.84338 4.94090
v 43.93758 -29.60316 4.70068
v 43.88276 -29.36472 4.94090
v 44.08869 -29.36295 4.70068
v 43.88375 -29.36295 4.94090
v 43.64254 -29.42926 5.18111
v 43.67515 -29.36295 5.18111
v 44.01232 -29.12273 4.94090
v 44.12298 -28.88251 4.93806
v 44.12012 -28.88251 4.94090
v 43.77062 -29.12273 5.18111
v 43.88276 -28.88251 5.14711
v 44.12298 -28.87514 4.94090
v 44.35145 -28.88251 4.70068
v 44.36320 -28.85719 4.70068
v 44.19811 -28.64230 4.94090
v 43.99193 -29.61770 4.63110
v 43.64254 -30.08360 4.75991
v 44.60342 -29.12156 4.22025
v 44.60342 -28.88251 4.38710
v 44.71729 -28.88251 4.22025
v 44.47737 -28.67811 4.62817
v 44.60342 -28.40208 4.57924
v 50.98954 -1.97823 4.94090
v 50.84905 -1.73801 5.08239
v 50.84905 -2.21845 5.07733
v 50.60883 -1.97823 5.34715
v 50.75968 -1.73801 5.18111
v 50.76083 -1.49780 5.18111
v 51.08927 -1.97823 4.83416
v 51.08927 -2.21845 4.82600
v 51.21116 -1.97823 4.70068
v 51.21134 -1.73801 4.70068
v 51.08927 -1.73801 4.83196
v 50.84905 -1.49780 5.07919
v 50.74496 -2.45866 5.18111
v 50.58489 -1.49780 5.42133
v 51.25705 -1.73801 4.63856
v 51.32948 -1.97823 4.54862
v 50.98954 -1.97823 4.94090
v 51.08927 -1.97823 4.83416
v 51.08927 -1.73801 4.83196
v 51.21134 -1.73801 4.70068
v 51.08927 -1.49780 4.82459
v 51.20379 -1.49780 4.70068
v 51.25705 -1.73801 4.63856
v 41.48060 -34.64771 4.98949
v 41.72080 -34.40750 4.86552
v 41.48060 -34.40750 5.10713
v 41.24038 -34.64771 5.20744
v 41.76023 -34.16728 4.94090
v 41.72080 -34.16728 4.98276
v 41.51937 -34.16728 5.18111
v 41.48060 -34.16728 5.21370
v 41.72080 -33.92706 5.12154
v 41.88833 -33.92706 4.94090
v 42.20124 -33.74368 4.70068
v 42.03793 -33.68684 4.94090
v 41.82159 -33.68684 5.18111
v 42.20124 -33.44663 4.94886
v 41.98666 -33.44663 5.18111
v 41.96102 -33.44663 5.20428
v 42.20124 -33.20641 5.14685
v 42.16434 -33.20641 5.18111
v 42.20124 -33.16047 5.18111
v 41.24038 -34.16331 5.42133
v 41.10606 -34.40750 5.42133
v 41.36916 -33.92706 5.42133
v 41.72080 -33.68684 5.27039
v 41.86517 -33.20641 5.42133
v 41.96102 -32.96619 5.47320
v 42.68168 -33.05838 4.70068
v 42.35210 -32.96619 5.18111
v 42.68168 -33.68684 4.18800
v 42.65737 -33.68684 4.22025
v 42.68168 -33.64128 4.22025
v 37.51501 -33.68684 10.70610
v 37.63712 -33.68684 10.52328
v 37.63712 -33.45637 10.70610
v 37.78440 -33.44663 10.46588
v 37.64178 -33.44663 10.70610
v 37.76842 -33.20641 10.70610
v 37.87734 -33.20641 10.53133
v 37.39690 -33.47953 10.94631
v 37.39690 -33.68684 10.82662
v 37.41932 -33.44663 10.94631
v 37.63712 -33.44663 10.71268
v 37.44759 -33.33475 10.98821
v 37.63712 -33.20641 10.87965
v 37.57725 -33.20641 10.94631
v 37.87734 -33.01584 10.70610
v 37.63712 -33.11197 10.94631
v 37.73071 -32.96619 10.94631
v 37.87734 -32.96619 10.74758
v 37.87734 -32.74666 10.94631
v 38.05024 -32.96619 10.46588
v 37.90488 -32.96619 10.70610
v 38.03223 -32.72598 10.70610
v 37.89010 -32.72598 10.94631
v 38.16776 -32.72598 10.46588
v 38.14487 -32.48576 10.70610
v 38.35778 -32.48576 10.32266
v 38.35778 -32.33353 10.46588
v 38.26344 -32.24554 10.70610
v 38.35778 -32.24554 10.54383
v 38.11756 -32.30523 10.94631
v 38.11756 -32.48576 10.75898
v 37.39690 -33.09903 11.18653
v 37.39690 -33.20641 11.11392
v 37.63712 -32.96619 11.06538
v 37.51754 -32.96619 11.18653
v 37.73687 -32.72598 11.18653
v 37.87734 -32.72598 10.97030
v 37.30389 -33.05103 11.28749
v 37.39690 -32.72598 11.46600
v 37.63712 -32.72598 11.29750
v 37.87734 -32.55500 11.18653
v 37.63712 -32.59455 11.42675
v 37.75364 -32.48576 11.42675
v 37.87734 -32.48576 11.27228
v 37.87734 -32.34098 11.42675
v 37.92402 -32.48576 11.18653
v 38.11756 -32.24554 11.03128
v 38.06400 -32.24554 11.18653
v 37.94300 -32.24554 11.42675
v 38.40565 -32.24554 10.46588
v 38.35778 -32.07424 10.70610
v 38.35778 -32.00533 10.78081
v 38.35778 -31.87556 10.94631
v 38.11756 -32.14108 11.18653
v 38.18909 -32.00533 11.18653
v 38.35778 -31.76511 11.13030
v 38.33436 -31.76511 11.18653
v 38.11756 -32.00533 11.36069
v 38.08427 -32.00533 11.42675
v 38.11756 -31.94244 11.42675
v 38.21041 -31.76511 11.42675
v 38.35778 -31.73069 11.18653
v 38.35778 -31.52489 11.40303
v 38.33907 -31.52489 11.42675
v 38.59798 -31.76511 10.63682
v 38.59798 -31.70703 10.70610
v 38.43501 -31.76511 10.94631
v 38.72987 -31.52489 10.70610
v 38.86385 -31.52489 10.46588
v 38.90186 -31.28468 10.70610
v 38.59798 -31.54707 10.94631
v 38.83820 -31.20357 10.94631
v 39.07842 -31.28468 10.39138
v 39.07006 -31.04446 10.70610
v 39.31864 -30.69965 10.70610
v 39.31864 -30.90823 10.46588
v 38.94135 -31.04446 10.94631
v 39.07842 -30.83430 10.94631
v 39.40832 -30.56403 10.70610
v 39.54592 -30.56403 10.46588
v 39.55886 -30.32381 10.68028
v 39.54281 -30.32381 10.70610
v 39.31864 -30.56403 10.84635
v 39.38453 -30.32381 10.94631
v 37.21255 -33.68684 10.94631
v 37.52251 -33.77822 10.59755
v 36.91648 -33.22167 11.42675
v 36.91648 -33.68684 11.08885
v 36.93183 -33.20641 11.42675
v 36.91648 -33.20641 11.43866
v 36.91648 -32.72598 11.77036
v 36.78985 -32.72598 11.90718
v 36.91648 -32.53867 11.90718
v 37.24412 -32.24554 11.90718
v 37.39690 -32.24554 11.83643
v 37.87734 -32.24554 11.51022
v 37.62909 -32.48062 11.50281
v 37.39690 -32.16206 11.90718
v 37.75767 -31.76511 11.90718
v 37.87734 -31.76511 11.80610
v 38.01832 -31.99485 11.50389
v 37.87734 -31.36691 11.90718
v 38.12993 -31.49708 11.63029
v 38.35778 -31.48817 11.42675
v 37.88978 -31.28468 11.90718
v 38.18996 -31.04446 11.70127
v 37.39690 -31.76511 12.25605
v 37.87734 -31.28468 11.92200
v 37.98669 -30.80424 11.90718
v 36.43604 -39.93249 5.53761
v 36.43604 -39.70905 5.66155
v 36.19582 -39.70038 5.90176
v 36.67626 -39.73466 5.42133
v 36.44796 -39.69227 5.66155
v 36.70028 -39.69227 5.42133
v 36.62847 -39.45205 5.66155
v 36.43604 -39.69227 5.67265
v 35.95560 -39.69227 6.17854
v 36.19582 -39.45205 6.13109
v 36.18652 -39.45205 6.14198
v 36.43604 -39.21183 6.11174
v 35.60748 -39.93249 6.38220
v 35.81496 -39.45205 6.62241
v 35.99720 -39.45205 6.38220
v 36.19582 -39.21183 6.43669
v 36.46975 -38.97162 6.38220
v 36.09156 -39.10583 6.70247
v 36.30398 -38.97162 6.62241
v 36.43604 -38.83656 6.62241
v 36.91648 -39.45205 5.35496
v 36.81690 -39.21183 5.66155
v 36.80067 -38.97162 5.90176
v 36.91648 -39.09090 5.66155
v 36.67626 -38.90092 6.14198
v 36.67626 -38.97162 6.06261
v 36.91648 -38.82235 5.90176
v 36.91648 -38.56448 6.14198
v 36.98360 -38.73140 5.90176
v 37.15668 -38.79975 5.66155
v 37.15668 -38.73140 5.71343
v 37.15668 -38.49118 5.88373
v 37.14138 -38.49118 5.90176
v 36.96294 -38.49118 6.14198
v 37.39690 -38.42599 5.66155
v 37.35961 -38.49118 5.66155
v 37.39690 -38.25097 5.77603
v 37.15668 -38.25097 6.06712
v 37.10506 -38.25097 6.14198
v 37.39690 -38.01075 5.96552
v 37.24566 -38.01075 6.14198
v 37.63712 -38.40121 5.42133
v 37.63712 -38.09574 5.66155
v 37.73592 -38.25097 5.42133
v 37.87734 -38.01075 5.45796
v 37.87734 -38.05392 5.42133
v 37.63712 -38.01075 5.73463
v 36.66317 -38.73140 6.38220
v 36.83280 -38.49118 6.38220
v 36.91648 -38.49118 6.22411
v 36.52717 -38.73140 6.62241
v 36.67626 -38.54037 6.62241
v 36.71061 -38.49118 6.62241
v 36.97300 -38.25097 6.38220
v 36.91648 -38.25097 6.49770
v 36.85311 -38.25097 6.62241
v 36.91648 -38.10583 6.62241
v 37.15668 -38.01075 6.28108
v 37.09715 -38.01075 6.38220
v 36.95521 -38.01075 6.62241
v 36.43604 -38.62194 6.86263
v 36.53728 -38.49118 6.86263
v 36.67626 -38.49118 6.67662
v 36.67626 -38.27694 6.86263
v 36.69001 -38.25097 6.86263
v 36.79496 -38.01075 6.86263
v 36.43604 -38.32657 7.10284
v 36.48252 -38.25097 7.10284
v 36.61012 -38.01075 7.10284
v 37.39690 -37.80556 6.14198
v 38.04519 -37.53032 5.66155
v 38.08178 -37.77053 5.42133
v 38.35778 -37.53032 5.35297
v 38.50054 -37.29010 5.42133
v 38.35778 -37.04988 5.79666
v 38.48055 -37.04988 5.66155
v 37.63712 -37.77053 5.94270
v 37.85555 -37.53032 5.90176
v 37.42606 -37.77053 6.14198
v 37.63712 -37.53338 6.14198
v 37.63972 -37.53032 6.14198
v 37.87734 -37.49824 5.90176
v 37.82723 -37.29010 6.14198
v 38.11756 -37.19334 5.90176
v 38.11756 -36.91663 6.14198
v 38.35778 -36.63613 6.14198
v 37.39690 -37.77053 6.17419
v 37.15668 -37.77053 6.48990
v 37.41180 -37.53032 6.38220
v 37.21581 -37.53032 6.62241
v 37.42562 -37.29010 6.62241
v 36.89272 -37.77053 6.86263
v 36.72515 -37.77053 7.10284
v 37.03338 -37.53032 6.86263
v 36.91648 -37.44716 7.10284
v 37.15668 -37.37320 6.86263
v 37.22968 -37.29010 6.86263
v 37.44755 -37.04988 6.86263
v 37.15668 -37.29010 6.94603
v 37.24595 -37.04988 7.10284
v 37.63712 -37.53032 6.14471
v 37.63712 -37.29010 6.36868
v 37.63712 -37.27518 6.38220
v 37.80387 -37.04988 6.38220
v 37.81478 -36.80966 6.62241
v 37.87734 -36.80966 6.53389
v 37.87734 -36.95023 6.38220
v 37.87734 -36.73895 6.62241
v 38.11756 -36.56945 6.52647
v 38.35778 -36.56945 6.21118
v 38.35778 -36.42455 6.38220
v 38.28320 -36.32923 6.62241
v 38.35778 -36.32923 6.51224
v 38.35778 -36.23954 6.62241
v 37.65626 -36.80966 6.86263
v 37.87734 -36.56945 6.85465
v 37.87734 -36.56351 6.86263
v 37.48486 -36.80966 7.10284
v 37.63712 -36.63349 7.10284
v 38.11756 -36.32923 6.84543
v 38.10357 -36.32923 6.86263
v 38.29546 -36.08901 6.86263
v 37.87661 -36.32923 7.10284
v 38.11756 -36.08901 7.05676
v 38.83820 -37.29010 5.15796
v 38.69918 -37.04988 5.42133
v 38.83820 -37.04988 5.30932
v 38.83820 -36.88425 5.42133
v 38.83820 -36.80966 5.47574
v 38.90595 -36.80966 5.42133
v 39.05082 -37.04988 5.18111
v 39.07842 -36.64164 5.42133
v 39.15191 -36.56945 5.42133
v 39.31864 -36.56945 5.30565
v 39.31864 -36.80966 5.16543
v 38.87072 -36.56945 5.66155
v 38.83820 -36.60097 5.66155
v 39.31864 -36.40780 5.42133
v 39.07842 -36.37120 5.66155
v 39.12083 -36.32923 5.66155
v 39.31864 -36.32923 5.48579
v 39.31864 -36.08901 5.69896
v 38.63897 -36.56945 5.90176
v 38.59798 -36.56945 5.94341
v 38.41427 -36.56945 6.14198
v 38.59798 -36.37372 6.14198
v 38.64599 -36.32923 6.14198
v 39.07842 -36.14506 5.90176
v 38.91756 -36.08901 6.14198
v 39.40736 -36.32923 5.42133
v 39.55886 -36.32923 5.33303
v 39.55886 -36.56945 5.17645
v 39.55886 -36.21279 5.42133
v 39.79908 -36.08901 5.38698
v 39.79908 -36.41008 5.18111
v 39.55886 -36.08901 5.52102
v 38.59798 -36.32923 6.19521
v 38.59798 -36.17922 6.38220
v 38.47994 -36.08901 6.62241
v 39.31864 -35.89346 5.90176
v 39.31864 -35.84880 5.94939
v 39.55886 -35.84880 5.72366
v 39.79908 -35.84880 5.54308
v 39.79908 -35.67570 5.66155
v 40.03930 -36.08901 5.26934
v 39.98275 -35.84880 5.42133
v 40.03930 -35.84880 5.38740
v 40.03930 -35.78038 5.42133
v 40.27950 -35.84880 5.25626
v 40.27950 -35.60858 5.37680
v 40.03930 -35.60858 5.51568
v 39.85378 -35.60858 5.66155
v 40.03930 -35.38406 5.66155
v 40.05373 -35.36836 5.66155
v 40.46912 -35.36836 5.42133
v 40.27950 -35.12815 5.67246
v 39.36330 -35.84880 5.90176
v 39.61959 -35.60858 5.90176
v 39.31864 -35.60858 6.19836
v 39.79908 -35.38887 5.90176
v 39.55886 -35.40935 6.14198
v 39.81313 -35.36836 5.90176
v 39.79908 -35.12815 6.08418
v 40.03930 -35.36836 5.67312
v 39.96760 -35.12815 5.90176
v 40.03930 -35.12815 5.83762
v 40.03930 -35.03724 5.90176
v 40.27950 -34.88793 5.83225
v 40.17857 -34.88793 5.90176
v 40.27950 -34.79213 5.90176
v 39.79908 -35.04653 6.14198
v 39.91109 -34.88793 6.14198
v 40.03930 -34.64771 6.23721
v 40.14584 -34.64771 6.14198
v 40.27950 -34.64771 6.02426
v 38.83820 -35.95418 6.38220
v 38.70220 -35.84880 6.62241
v 39.07842 -35.69598 6.38220
v 38.83820 -35.60858 6.71126
v 39.31864 -35.36836 6.38875
v 39.09116 -35.36836 6.62241
v 39.31864 -35.12815 6.55096
v 39.24422 -35.12815 6.62241
v 38.47832 -35.84880 6.86263
v 38.68932 -35.60858 6.86263
v 39.02859 -35.12815 6.86263
v 39.07842 -35.12815 6.80613
v 39.42912 -34.88793 6.62241
v 39.31864 -34.78915 6.86263
v 39.07842 -34.84618 7.10284
v 39.79908 -34.88793 6.25201
v 39.62725 -34.64771 6.62241
v 39.79908 -34.64771 6.44576
v 39.79908 -34.40750 6.64222
v 40.03930 -34.40750 6.43647
v 40.10824 -34.40750 6.38220
v 40.01873 -34.16728 6.62241
v 40.03930 -34.16728 6.60523
v 40.27950 -34.18386 6.38220
v 40.29118 -34.16728 6.38220
v 39.55886 -34.64771 6.70718
v 39.60761 -34.40750 6.86263
v 39.31864 -34.64771 7.02703
v 39.76453 -34.16728 6.86263
v 40.51972 -35.60858 5.24730
v 40.75994 -35.36836 5.23562
v 40.75994 -35.12815 5.37418
v 40.51972 -35.12815 5.52926
v 40.51295 -34.88793 5.66155
v 40.51972 -34.88793 5.65646
v 40.75994 -34.88793 5.47582
v 40.51972 -34.87843 5.66155
v 40.75994 -34.64771 5.57980
v 41.00016 -35.11792 5.18111
v 41.13572 -34.88793 5.18111
v 40.99210 -34.16728 5.66155
v 40.40836 -34.64771 5.90176
v 40.57471 -34.40750 5.90176
v 40.51972 -34.17710 6.14198
v 40.75994 -34.16728 5.89927
v 40.03930 -34.14276 6.62241
v 40.27950 -33.83940 6.62241
v 40.03930 -33.81712 6.86263
v 41.12780 -33.92706 5.66155
v 40.75994 -34.16409 5.90176
v 40.75994 -33.92706 6.11686
v 40.73711 -33.92706 6.14198
v 40.93177 -33.92706 5.90176
v 41.06699 -33.68684 5.90176
v 41.25660 -33.68684 5.66155
v 40.91462 -33.68684 6.14198
v 41.19958 -33.44663 5.90176
v 41.03472 -33.44663 6.14198
v 41.24038 -33.38382 5.90176
v 41.24038 -33.20641 6.03568
v 41.15412 -33.20641 6.14198
v 41.48060 -33.68684 5.46130
v 41.71632 -33.44663 5.42133
v 41.72080 -33.44663 5.41737
v 41.72080 -33.43979 5.42133
v 41.48060 -33.44663 5.62615
v 41.72080 -33.20641 5.55352
v 41.61491 -33.20641 5.66155
v 41.36399 -33.20641 5.90176
v 41.72080 -33.02587 5.66155
v 42.20124 -32.72598 5.44108
v 41.72080 -32.96619 5.69818
v 41.96102 -32.67896 5.66155
v 42.20124 -32.48576 5.57407
v 41.53054 -32.96619 5.90176
v 41.67699 -32.72598 5.90176
v 41.48060 -32.96619 5.95688
v 41.47178 -32.72598 6.14198
v 41.72080 -32.48576 6.02567
v 42.02239 -32.24554 5.90176
v 42.20124 -32.24554 5.70780
v 42.23989 -32.24554 5.66155
v 41.96102 -32.24554 5.97047
v 41.79890 -32.24554 6.14198
v 40.51972 -33.92706 6.34947
v 40.75994 -33.68684 6.32402
v 40.69881 -33.68684 6.38220
v 40.51972 -33.68684 6.52068
v 40.75994 -33.60216 6.38220
v 40.51972 -33.44663 6.67016
v 40.85009 -33.44663 6.38220
v 40.72866 -33.20641 6.62241
v 41.00016 -33.20641 6.34333
v 40.96909 -33.20641 6.38220
v 40.30750 -33.44663 6.86263
v 40.51972 -33.20641 6.83083
v 41.10665 -32.96619 6.38220
v 40.75994 -33.15437 6.62241
v 41.03330 -32.72598 6.62241
v 41.26536 -32.72598 6.38220
v 41.24038 -32.48576 6.58015
v 40.75994 -32.81561 6.86263
v 40.98600 -32.48576 6.86263
v 41.48060 -32.48576 6.30135
v 41.72080 -32.24554 6.22800
v 41.36544 -32.24554 6.62241
v 42.44146 -32.82855 5.18111
v 42.49824 -32.72598 5.18111
v 42.44146 -32.72598 5.23554
v 42.44146 -32.48576 5.34351
v 42.68168 -32.48576 5.11156
v 42.45980 -32.24554 5.42133
v 42.68168 -32.33431 5.18111
v 42.20124 -31.90234 5.90176
v 41.98615 -32.00533 6.14198
v 42.10493 -31.76511 6.14198
v 42.36793 -31.52489 5.90176
v 41.72080 -32.00533 6.43406
v 41.96102 -31.76511 6.34940
v 42.68168 -31.76511 5.40981
v 42.44146 -32.00533 5.54607
v 42.34064 -32.00533 5.66155
v 42.44990 -31.76511 5.66155
v 42.76498 -31.52489 5.42133
v 42.65916 -31.28468 5.66155
v 42.91468 -31.76511 5.18111
v 42.92190 -31.52489 5.25120
v 42.92190 -31.28468 5.32634
v 42.84225 -31.28468 5.42133
v 42.49221 -31.28468 5.90176
v 42.20124 -31.52489 6.13596
v 42.20124 -31.51568 6.14198
v 42.92190 -31.04446 5.40190
v 43.05666 -31.28468 5.18111
v 42.92190 -30.98370 5.42133
v 43.16212 -30.80424 5.17603
v 42.73186 -31.04446 5.66155
v 42.79452 -30.80424 5.66155
v 42.92190 -30.56403 5.57445
v 42.92190 -30.32381 5.69762
v 43.07648 -30.32381 5.42133
v 42.68168 -31.04446 5.74623
v 42.59095 -31.04446 5.90176
v 42.68168 -30.68925 5.90176
v 42.44146 -31.05095 6.14198
v 42.52290 -30.80424 6.14198
v 42.64666 -30.32381 6.14198
v 42.92190 -30.08360 5.84326
v 43.14239 -30.08360 5.42133
v 42.89008 -30.08360 5.90176
v 42.92190 -29.97489 5.90176
v 43.16212 -29.84338 5.52481
v 42.92190 -29.84338 5.96924
v 42.68168 -30.08360 6.22903
v 43.16212 -29.36295 5.79518
v 42.92190 -29.60316 6.09460
v 42.89809 -29.60316 6.14198
v 42.96774 -29.36295 6.14198
v 43.16212 -29.12273 5.93622
v 43.40232 -29.48242 5.42133
v 43.33573 -29.12273 5.66155
v 43.40232 -28.88251 5.64647
v 43.39190 -28.88251 5.66155
v 43.52969 -29.12273 5.42133
v 43.40232 -28.83131 5.66155
v 43.57867 -28.88251 5.42133
v 43.44141 -28.64230 5.66155
v 43.64254 -28.58695 5.42133
v 43.50645 -28.40208 5.66155
v 43.25318 -28.88251 5.90176
v 43.16212 -28.78568 6.14198
v 43.40232 -28.64230 5.73273
v 43.31594 -28.64230 5.90176
v 43.38148 -28.40208 5.90176
v 42.68957 -29.84338 6.38220
v 42.78051 -29.60316 6.38220
v 42.92190 -29.12985 6.38220
v 43.00169 -28.88251 6.38220
v 43.16393 -28.40208 6.38220
v 35.88540 -38.97162 7.10284
v 35.95560 -38.97162 7.02270
v 35.95560 -38.89960 7.10284
v 36.91648 -39.69227 5.19842
v 36.67626 -39.93249 5.32907
v 36.93244 -39.69227 5.18111
v 37.15668 -39.34545 5.18111
v 37.15668 -39.06313 5.42133
v 37.26139 -39.21183 5.18111
v 37.39690 -39.04968 5.18111
v 37.39690 -38.97162 5.24658
v 37.15668 -38.97162 5.50654
v 37.42091 -38.73140 5.42133
v 37.46273 -38.97162 5.18111
v 37.63712 -38.73140 5.19811
v 37.57922 -38.49118 5.42133
v 37.87734 -38.49118 5.14407
v 37.13392 -39.70636 4.98895
v 37.29977 -39.93249 4.70068
v 37.39690 -39.45205 4.88520
v 37.39690 -39.21183 5.05772
v 37.63712 -39.45205 4.71810
v 37.54700 -39.21183 4.94090
v 37.87734 -39.21183 4.74136
v 37.66788 -39.45205 4.70068
v 37.87734 -39.27723 4.70068
v 37.63712 -39.11964 4.94090
v 37.78332 -38.97162 4.94090
v 37.87734 -38.97162 4.88527
v 37.63712 -38.97162 5.03854
v 37.95763 -39.21183 4.70068
v 38.11756 -39.07722 4.70068
v 37.87734 -38.87169 4.94090
v 37.63712 -38.75571 5.18111
v 38.11756 -38.73140 4.88136
v 38.35778 -38.84718 4.70068
v 38.35778 -38.73140 4.75821
v 38.23417 -38.97162 4.70068
v 38.35778 -38.49118 4.85559
v 38.19415 -38.49118 4.94090
v 38.11756 -38.49118 4.98246
v 38.35778 -38.26086 4.94090
v 37.87734 -38.42065 5.18111
v 37.98951 -38.25097 5.18111
v 38.36553 -38.25097 4.94090
v 38.35778 -38.01075 5.05153
v 38.11756 -38.07076 5.18111
v 38.16363 -38.01075 5.18111
v 38.35778 -37.77815 5.18111
v 37.90823 -38.01075 5.42133
v 38.11756 -38.01075 5.21870
v 38.11756 -37.77053 5.38590
v 38.36449 -37.77053 5.18111
v 38.46139 -38.73140 4.70068
v 38.59798 -38.56314 4.70068
v 38.59798 -38.49118 4.73320
v 38.65656 -38.49118 4.70068
v 38.59798 -38.25097 4.83187
v 38.83820 -38.27489 4.70068
v 38.83820 -38.25097 4.71226
v 38.83820 -37.77053 4.92797
v 38.85903 -38.25097 4.70068
v 39.07406 -38.01075 4.70068
v 38.59798 -37.77053 5.04027
v 38.57812 -37.53032 5.18111
v 38.59798 -37.53032 5.16794
v 39.04812 -37.53032 4.94090
v 39.07842 -37.77053 4.81814
v 39.07842 -38.00596 4.70068
v 39.21581 -37.90674 4.66500
v 39.31864 -37.73572 4.70068
v 39.31864 -37.53032 4.80861
v 39.28928 -37.77053 4.70068
v 38.59798 -37.50791 5.18111
v 39.31864 -37.29010 4.92728
v 39.07842 -37.29010 5.03770
v 39.07842 -37.04988 5.16607
v 39.31864 -37.26304 4.94090
v 39.31864 -37.04988 5.04265
v 39.55886 -37.44270 4.70068
v 39.55886 -37.29010 4.78742
v 39.48840 -37.53032 4.70068
v 39.66589 -37.38885 4.64750
v 39.55886 -37.00800 4.94090
v 39.79908 -37.04988 4.76376
v 39.76124 -36.80966 4.94090
v 39.79908 -36.80966 4.91863
v 39.79908 -36.77638 4.94090
v 39.79908 -36.56945 5.07362
v 40.03930 -36.88934 4.70068
v 40.03930 -36.80966 4.76292
v 39.88657 -37.04988 4.70068
v 40.03930 -36.59084 4.94090
v 40.03930 -36.56945 4.95747
v 40.27950 -36.38622 4.94090
v 40.03930 -36.32923 5.13484
v 40.27950 -36.32923 4.98404
v 40.21473 -36.08901 5.18111
v 40.27950 -36.08901 5.13859
v 40.37309 -36.56945 4.70068
v 40.32963 -36.32923 4.94090
v 40.51972 -36.38272 4.70068
v 40.51972 -36.32923 4.74099
v 40.55518 -36.32923 4.70068
v 40.51972 -36.08901 4.91999
v 40.75994 -36.08901 4.62489
v 40.27950 -36.01060 5.18111
v 40.66055 -35.84880 4.94090
v 40.51972 -36.06091 4.94090
v 40.51972 -35.84880 5.08984
v 40.40667 -35.84880 5.18111
v 40.51972 -35.71517 5.18111
v 40.75994 -35.71777 4.94090
v 40.75994 -35.60858 5.04358
v 40.61385 -35.60858 5.18111
v 40.75994 -35.44602 5.18111
v 41.00016 -35.60858 4.75309
v 41.04662 -35.36836 4.94090
v 41.04415 -35.60858 4.70068
v 41.24038 -35.37607 4.70068
v 41.24038 -35.36836 4.70776
v 41.24038 -35.12815 4.92063
v 41.22315 -35.12815 4.94090
v 40.82265 -35.36836 5.18111
v 41.00016 -35.12815 5.17507
v 40.99398 -35.12815 5.18111
v 41.24038 -34.88793 5.08268
v 38.14029 -39.23141 4.55484
v 38.34266 -39.45205 4.22025
v 38.35778 -39.43771 4.22025
v 38.35778 -38.97162 4.62101
v 37.52470 -39.52823 4.75116
v 37.39690 -39.75678 4.70068
v 38.61528 -38.75153 4.55496
v 38.83820 -38.49118 4.57551
v 39.06741 -38.27295 4.52005
v 39.31864 -38.01075 4.52230
v 40.61133 -36.33815 4.61641
v 36.50051 -36.56945 8.78436
v 36.28213 -38.25097 7.34306
v 36.43494 -38.01075 7.34306
v 36.19582 -38.01075 7.67226
v 36.43604 -38.00887 7.34306
v 36.43604 -37.74673 7.58328
v 36.19582 -37.85721 7.82349
v 36.19582 -37.62479 8.06371
v 36.19582 -37.77053 7.91059
v 36.43604 -37.29010 8.05090
v 36.29110 -37.29010 8.30393
v 36.43604 -37.08035 8.30393
v 36.15040 -37.29010 8.54414
v 36.19582 -37.29010 8.47170
v 36.43604 -37.04988 8.34499
v 36.70564 -37.53032 7.34306
v 36.86269 -37.29010 7.34306
v 36.67626 -37.29010 7.65076
v 36.89042 -37.04988 7.58328
v 36.91648 -37.21551 7.34306
v 37.05425 -37.04988 7.34306
v 36.67626 -36.90198 8.06371
v 37.39690 -36.69553 7.34306
v 37.39690 -36.90038 7.10284
v 36.91648 -37.01712 7.58328
v 37.15668 -36.75011 7.58328
v 37.39690 -36.56945 7.46707
v 36.91648 -36.80966 7.82009
v 36.91393 -36.80966 7.82349
v 36.91648 -36.80660 7.82349
v 36.92065 -36.56945 8.06371
v 37.11773 -36.56945 7.82349
v 37.39690 -36.41221 7.58328
v 37.15668 -36.51738 7.82349
v 37.27726 -36.32923 7.82349
v 37.39690 -36.32923 7.64516
v 37.39690 -36.12649 7.82349
v 37.15668 -36.26524 8.06371
v 37.27901 -36.08901 8.06371
v 37.39690 -36.08901 7.86404
v 37.63712 -36.56945 7.16673
v 37.63712 -36.35289 7.34306
v 37.65194 -36.32923 7.34306
v 37.87734 -36.32832 7.10284
v 37.81371 -36.08901 7.34306
v 37.63712 -36.32923 7.36001
v 37.58482 -36.08901 7.58328
v 37.63712 -36.08901 7.52676
v 38.07156 -36.08901 7.10284
v 36.45548 -37.04988 8.30393
v 36.60300 -36.80966 8.30393
v 36.75550 -36.56945 8.30393
v 36.48643 -36.80966 8.54414
v 36.49839 -36.68204 8.65743
v 36.93970 -36.32923 8.30393
v 36.80199 -36.32923 8.54414
v 36.91648 -36.08901 8.69581
v 37.15668 -36.08901 8.25539
v 37.12725 -36.08901 8.30393
v 36.67626 -36.32923 8.77686
v 36.67179 -36.32923 8.78436
v 36.67626 -36.32346 8.78436
v 36.91648 -36.02818 8.78436
v 36.67626 -36.10319 9.02458
v 36.68916 -36.08901 9.02458
v 37.39690 -35.84880 8.15089
v 37.63712 -36.02108 7.58328
v 37.87734 -36.01399 7.34306
v 37.78759 -35.84880 7.58328
v 37.87734 -35.84880 7.49272
v 37.87734 -35.75591 7.58328
v 38.02467 -35.84880 7.34306
v 38.11756 -35.74503 7.34306
v 38.46180 -35.60858 7.10284
v 38.40627 -35.36836 7.34306
v 38.11756 -35.60858 7.46626
v 38.11756 -35.46527 7.58328
v 38.36303 -35.12815 7.58328
v 38.35778 -35.12815 7.58957
v 37.63712 -35.84880 7.78243
v 37.63712 -35.81815 7.82349
v 37.64948 -35.60858 8.06371
v 37.87734 -35.32520 8.06371
v 38.11756 -35.36836 7.67174
v 38.11756 -35.12815 7.91831
v 38.36468 -34.88793 7.82349
v 38.11756 -34.88793 8.16233
v 38.36366 -34.64771 8.06371
v 37.15668 -36.04924 8.30393
v 37.15668 -35.84880 8.56246
v 37.31956 -35.60858 8.54414
v 36.91648 -35.84880 9.00594
v 36.91648 -35.83210 9.02458
v 37.08990 -35.60858 9.02458
v 37.39690 -35.49275 8.54414
v 37.37238 -35.36836 8.78436
v 37.15668 -35.51809 9.02458
v 37.26646 -35.36836 9.02458
v 37.45025 -35.12815 9.02458
v 37.65307 -35.36836 8.30393
v 37.67071 -35.12815 8.54414
v 37.48748 -35.36836 8.54414
v 37.55202 -35.12815 8.78436
v 37.63712 -35.12815 8.60902
v 37.87734 -34.88793 8.48560
v 37.84060 -34.88793 8.54414
v 37.87734 -34.83121 8.54414
v 38.17547 -34.64771 8.30393
v 38.00370 -34.64771 8.54414
v 38.36408 -34.40750 8.30393
v 38.17797 -34.40750 8.54414
v 38.36600 -34.16728 8.54414
v 37.63712 -34.88793 8.99923
v 37.87734 -34.65018 8.78436
v 37.78117 -34.64771 9.02458
v 37.87734 -34.64771 8.78823
v 37.87734 -34.48811 9.02458
v 38.11756 -34.29893 8.78436
v 38.20881 -34.16728 8.78436
v 38.35778 -34.16728 8.55592
v 37.92605 -34.40750 9.02458
v 38.11756 -34.09396 9.02458
v 38.37333 -33.92706 8.78436
v 38.22451 -33.92706 9.02458
v 37.39690 -35.04903 9.26480
v 37.52302 -34.88793 9.26480
v 37.63712 -34.71609 9.26480
v 37.67617 -34.64771 9.26480
v 37.39690 -34.88793 9.49585
v 37.56744 -34.64771 9.50501
v 37.63712 -34.64771 9.35335
v 37.80312 -34.40750 9.26480
v 37.87734 -34.40750 9.11768
v 37.92519 -34.16728 9.26480
v 37.68699 -34.40750 9.50501
v 37.79317 -34.16728 9.50501
v 37.87734 -34.16728 9.34515
v 37.39690 -34.70634 9.74523
v 37.44479 -34.64771 9.74523
v 37.39690 -34.64771 9.82783
v 37.63712 -34.40750 9.62762
v 37.59075 -34.40750 9.74523
v 37.69469 -34.16728 9.74523
v 37.63712 -34.16728 9.93749
v 37.87734 -33.99593 9.50501
v 38.22372 -33.68684 9.26480
v 37.91549 -33.92706 9.50501
v 38.06501 -33.68684 9.50501
v 38.11756 -33.60547 9.50501
v 38.35778 -33.20894 9.50501
v 37.87734 -33.92706 9.57598
v 37.87734 -33.77757 9.74523
v 37.72552 -33.92706 9.98545
v 37.92905 -33.68684 9.74523
v 37.87734 -33.68684 9.86314
v 38.08039 -33.44663 9.74523
v 38.35923 -33.20641 9.50501
v 38.23049 -33.20641 9.74523
v 38.11953 -33.20641 9.98545
v 37.96236 -33.44663 9.98545
v 38.37028 -32.96619 9.74523
v 38.35778 -32.80199 9.98545
v 38.11756 -33.04763 10.22566
v 38.83820 -35.12815 7.08598
v 38.59162 -35.12815 7.34306
v 38.83820 -35.10964 7.10284
v 38.81016 -34.88793 7.34306
v 38.59798 -34.88793 7.56565
v 38.59798 -34.86945 7.58328
v 38.78457 -34.64771 7.58328
v 39.02540 -34.64771 7.34306
v 39.31864 -34.57492 7.10284
v 39.07842 -34.58241 7.34306
v 39.20583 -34.40750 7.34306
v 39.31864 -34.40750 7.22836
v 39.31864 -34.23919 7.34306
v 39.07842 -34.40750 7.46838
v 39.13885 -34.16728 7.58328
v 39.36604 -34.16728 7.34306
v 38.56225 -34.64771 7.82349
v 38.59798 -34.60213 7.82349
v 38.74847 -34.40750 7.82349
v 38.55897 -34.40750 8.06371
v 38.74645 -34.16728 8.06371
v 38.83820 -34.16728 7.94228
v 38.93078 -34.16728 7.82349
v 39.55886 -34.19804 7.10284
v 39.55886 -34.16728 7.12550
v 38.59798 -33.92706 8.45761
v 39.31864 -33.92706 7.57185
v 38.83820 -34.04120 8.06371
v 39.07842 -33.96957 7.82349
v 39.10857 -33.92706 7.82349
v 39.31864 -33.91180 7.58328
v 39.31864 -33.62641 7.82349
v 39.07842 -33.70878 8.06371
v 39.27230 -33.44663 8.06371
v 39.52522 -33.92706 7.34306
v 39.73757 -33.92706 7.10284
v 39.69070 -33.68684 7.34306
v 39.47095 -33.68684 7.58328
v 40.03930 -33.51911 7.10284
v 39.65987 -33.44663 7.58328
v 40.06742 -33.20641 7.34306
v 40.26820 -33.20641 7.10284
v 39.79908 -33.20641 7.66613
v 39.55886 -33.20641 7.94649
v 40.27950 -33.19278 7.10284
v 40.27950 -32.91897 7.34306
v 40.03930 -32.96021 7.58328
v 40.10101 -32.48576 7.82349
v 39.62434 -32.96619 8.06371
v 39.89924 -32.48576 8.06371
v 40.38349 -32.00533 7.82349
v 39.95367 -32.00533 8.30393
v 38.59798 -33.81977 8.54414
v 39.06606 -33.44663 8.30393
v 38.83820 -33.45177 8.54414
v 39.07842 -33.44663 8.28985
v 39.24204 -33.20641 8.30393
v 38.84162 -33.44663 8.54414
v 39.00454 -33.20641 8.54414
v 38.59798 -33.56087 8.78436
v 38.52999 -33.44663 9.02458
v 38.83820 -33.20641 8.75155
v 39.15572 -32.96619 8.54414
v 39.31864 -32.96619 8.37930
v 39.29563 -32.72598 8.54414
v 38.83820 -33.16837 8.78436
v 38.80608 -32.96619 9.02458
v 38.96369 -32.96619 8.78436
v 39.10850 -32.72598 8.78436
v 39.07842 -32.72598 8.83014
v 38.83820 -32.72598 9.20405
v 39.31864 -32.24554 8.93338
v 39.10332 -32.48576 9.02458
v 39.55886 -32.69088 8.30393
v 39.79908 -32.28841 8.30393
v 39.55886 -32.32483 8.54414
v 39.55886 -32.24554 8.60580
v 40.46265 -32.96619 7.10284
v 40.51972 -32.55235 7.34306
v 40.75994 -32.72598 6.93545
v 40.75994 -32.24554 7.30463
v 40.72248 -32.24554 7.34306
v 40.51972 -32.16586 7.58328
v 38.51252 -33.20641 9.26480
v 38.59798 -33.04633 9.26480
v 38.59798 -32.96619 9.33118
v 38.63746 -32.72598 9.50501
v 38.59798 -32.78726 9.50501
v 38.79566 -32.48576 9.50501
v 38.94736 -32.48576 9.26480
v 39.08782 -32.24554 9.26480
v 38.93607 -32.24554 9.50501
v 38.59798 -32.72598 9.57536
v 38.65572 -32.48576 9.74523
v 38.83820 -32.24554 9.67847
v 38.79928 -32.24554 9.74523
v 38.52804 -32.48576 9.98545
v 38.59798 -32.24554 10.10193
v 40.32594 -31.76511 8.06371
v 39.75295 -32.00533 8.54414
v 40.03930 -31.76511 8.37777
v 39.79908 -31.92541 8.54414
v 40.27317 -31.52489 8.30393
v 40.27950 -31.52489 8.29660
v 40.03930 -31.52489 8.57456
v 40.06236 -31.52489 8.54414
v 40.22573 -31.28468 8.54414
v 39.55886 -32.00533 8.81809
v 39.79908 -31.67500 8.78436
v 39.55886 -31.59824 9.26480
v 40.05656 -31.28468 8.78436
v 39.79908 -31.28468 9.20580
v 40.27950 -31.04446 8.68259
v 40.07249 -31.04446 9.02458
v 40.27950 -30.80424 8.94589
v 40.23440 -30.80424 9.02458
v 40.75994 -32.18263 7.34306
v 40.75994 -31.76511 7.56991
v 41.00016 -32.00533 7.19976
v 41.00016 -32.24554 7.04190
v 41.13665 -31.52489 7.34306
v 41.24038 -31.76511 7.08016
v 41.24038 -31.52489 7.22318
v 40.91738 -31.52489 7.58328
v 41.00016 -31.40687 7.58328
v 41.24038 -30.99012 7.58328
v 40.70066 -31.52489 7.82349
v 40.49303 -31.52489 8.06371
v 40.66500 -31.28468 8.06371
v 40.75994 -31.45322 7.82349
v 41.00016 -31.28468 7.67725
v 40.82952 -31.04446 8.06371
v 41.48060 -30.94529 7.34306
v 41.48060 -31.31507 7.10284
v 41.15765 -30.80424 7.82349
v 40.98881 -30.80424 8.06371
v 41.24038 -30.56403 7.93517
v 41.24038 -30.67542 7.82349
v 41.64898 -31.04446 7.10284
v 41.77483 -30.80424 7.10284
v 41.48060 -30.80424 7.42761
v 41.70036 -30.56403 7.34306
v 41.49178 -30.56403 7.58328
v 41.72080 -30.32381 7.48587
v 41.63955 -30.32381 7.58328
v 41.91279 -30.56403 7.10284
v 41.84129 -30.32381 7.34306
v 42.05404 -30.32381 7.10284
v 41.31293 -30.56403 7.82349
v 41.48060 -30.30611 7.82349
v 41.31406 -30.32381 8.06371
v 40.27950 -33.44663 6.89299
v 40.59516 -31.04446 8.30393
v 40.78228 -30.80424 8.30393
v 40.51972 -30.80424 8.58976
v 40.75542 -30.56403 8.54414
v 40.96738 -30.56403 8.30393
v 41.24038 -30.14442 8.30393
v 40.92001 -30.32381 8.54414
v 40.56220 -30.56403 8.78436
v 40.75994 -30.32381 8.75053
v 40.73499 -30.32381 8.78436
v 40.39597 -30.56403 9.02458
v 40.51972 -30.38910 9.02458
v 40.56423 -30.32381 9.02458
v 41.72080 -30.16884 7.58328
v 41.96102 -30.08981 7.34306
v 42.20124 -30.08360 7.05380
v 42.20124 -29.98066 7.10284
v 41.96102 -30.08360 7.34675
v 42.20124 -29.84338 7.16879
v 41.96102 -29.84338 7.49960
v 41.76444 -30.08360 7.58328
v 42.20124 -29.55545 7.34306
v 41.96102 -29.44428 7.82349
v 41.73167 -29.84338 7.82349
v 41.45771 -30.08360 8.06371
v 41.48060 -30.03938 8.06371
v 41.58096 -29.84338 8.06371
v 41.70637 -29.60316 8.06371
v 41.83010 -29.36295 8.06371
v 42.32359 -28.88251 7.58328
v 41.96102 -29.12273 8.02041
v 41.93133 -29.12273 8.06371
v 41.96102 -28.88251 8.13798
v 42.20124 -28.78816 7.82349
v 41.00016 -30.18747 8.54414
v 41.05752 -30.08360 8.54414
v 41.24038 -29.73553 8.54414
v 40.75994 -30.08360 8.96788
v 40.72257 -30.08360 9.02458
v 41.00016 -29.85497 8.78436
v 41.00590 -29.84338 8.78436
v 40.86327 -29.84338 9.02458
v 41.12556 -29.60316 8.78436
v 41.25285 -29.36295 8.78436
v 40.48573 -33.20641 6.86263
v 41.00016 -29.60316 8.99553
v 40.98267 -29.60316 9.02458
v 41.10096 -29.36295 9.02458
v 41.40525 -29.84338 8.30393
v 41.48060 -29.36295 8.47825
v 41.72080 -29.36295 8.19295
v 41.42710 -29.36295 8.54414
v 40.51972 -33.16234 6.86263
v 40.66029 -32.96619 6.86263
v 41.24038 -29.12553 9.02458
v 41.48060 -29.24985 8.54414
v 41.73908 -29.12273 8.30393
v 41.48060 -29.12273 8.63393
v 41.72080 -28.88251 8.47370
v 41.00016 -32.46632 6.86263
v 41.24038 -32.43078 6.62241
v 41.96102 -28.60284 8.30393
v 41.51963 -28.88251 8.78436
v 41.24038 -29.12273 9.02726
v 41.48060 -28.71413 9.02458
v 41.66319 -28.64230 8.78436
v 41.72080 -28.53902 8.78436
v 41.91828 -28.40208 8.54414
v 39.31864 -31.76511 9.42518
v 39.08041 -32.00533 9.50501
v 38.80187 -32.00533 9.98545
v 38.93664 -32.00533 9.74523
v 39.07842 -32.00533 9.50820
v 39.07842 -31.78762 9.74523
v 39.09388 -31.76511 9.74523
v 39.07842 -31.76511 9.76945
v 39.07842 -31.57804 9.98545
v 38.83820 -31.76511 10.20782
v 39.27479 -31.52489 9.74523
v 39.31864 -31.28468 9.96871
v 39.31864 -31.46521 9.74523
v 39.30918 -31.28468 9.98545
v 39.43868 -31.52489 9.50501
v 39.59043 -31.28468 9.50501
v 39.44384 -31.28468 9.74523
v 39.55886 -31.28468 9.55430
v 39.79908 -31.22285 9.26480
v 39.74685 -31.04446 9.50501
v 41.48060 -32.00533 6.66760
v 40.07093 -30.80424 9.26480
v 39.79908 -30.96716 9.50501
v 40.04014 -30.56403 9.50501
v 41.72080 -31.70379 6.62241
v 40.21712 -30.56403 9.26480
v 39.79908 -30.80424 9.66712
v 41.93554 -31.76511 6.38220
v 40.18110 -30.32381 9.50501
v 40.27950 -30.32381 9.37226
v 39.60140 -31.04446 9.74523
v 41.96102 -31.70823 6.38220
v 39.74979 -30.80424 9.74523
v 42.03196 -31.52489 6.38220
v 39.48031 -31.04446 9.98545
v 42.12327 -31.28468 6.38220
v 41.72080 -31.52489 6.71782
v 39.55886 -30.80424 10.12078
v 41.91962 -31.28468 6.62241
v 39.79908 -30.71426 9.74523
v 39.74331 -30.56403 9.98545
v 41.48060 -31.67916 6.86263
v 40.02026 -30.32381 9.74523
v 39.79908 -30.32381 10.17557
v 41.48060 -31.52489 6.95761
v 41.71264 -31.28468 6.86263
v 38.59798 -32.14039 10.22566
v 38.59798 -31.92570 10.46588
v 38.83820 -31.75164 10.22566
v 42.02311 -31.04446 6.62241
v 42.20124 -31.12061 6.38220
v 42.20124 -31.04446 6.42490
v 42.20124 -30.72804 6.62241
v 41.72080 -31.04446 7.01241
v 41.95621 -30.80424 6.86263
v 42.10932 -30.56403 6.86263
v 42.20124 -30.41376 6.86263
v 42.20124 -30.32381 6.92371
v 39.31864 -31.10069 10.22566
v 39.21877 -31.04446 10.46588
v 39.35946 -31.04446 10.22566
v 39.55886 -30.72201 10.22566
v 39.55886 -30.56403 10.43713
v 39.79908 -30.08360 10.48270
v 40.52885 -30.08360 9.26480
v 40.51972 -30.08360 9.27536
v 40.33656 -30.08360 9.50501
v 40.17216 -30.08360 9.74523
v 40.27950 -29.91982 9.74523
v 40.03930 -30.08360 9.96417
v 40.03930 -30.06383 9.98545
v 40.32767 -29.60316 9.98545
v 40.32926 -29.84338 9.74523
v 40.27950 -29.60316 10.06358
v 40.03930 -29.64588 10.46588
v 40.27950 -29.36295 10.34221
v 39.50993 -30.08360 10.94631
v 39.64835 -29.84338 10.94631
v 40.03930 -29.36295 10.79593
v 40.68926 -29.84338 9.26480
v 40.49883 -29.84338 9.50501
v 40.75994 -29.42154 9.50501
v 41.00016 -29.26991 9.26480
v 40.49003 -29.60316 9.74523
v 40.51972 -29.55925 9.74523
v 40.75994 -29.19729 9.74523
v 40.50217 -29.36295 9.98545
v 41.23704 -28.88251 9.26480
v 40.94286 -29.12273 9.50501
v 41.22752 -28.64230 9.50501
v 40.67056 -29.12273 9.98545
v 40.94079 -28.88251 9.74523
v 40.75994 -28.88251 10.06221
v 41.00016 -28.64230 9.86995
v 41.21383 -28.40208 9.74523
v 40.93116 -28.64230 9.98545
v 41.00016 -28.40208 10.12902
v 41.48060 -28.42112 9.26480
v 40.51878 -28.88251 10.46588
v 40.27950 -29.04543 10.70610
v 42.44439 -31.04446 6.14198
v 40.75994 -28.71717 10.22566
v 40.75994 -28.48241 10.46588
v 40.80196 -28.64230 10.22566
v 40.53271 -28.64230 10.70610
v 42.24020 -31.04446 6.38220
v 42.44146 -31.04446 6.14584
v 42.35806 -30.80424 6.38220
v 42.24952 -29.84338 7.10284
v 42.44146 -29.33877 7.10284
v 42.43981 -30.56403 6.38220
v 42.50677 -30.32381 6.38220
v 42.44146 -30.32381 6.51383
v 42.33863 -30.08360 6.86263
v 42.46758 -30.08360 6.62241
v 42.55523 -29.84338 6.62241
v 42.68168 -29.60316 6.56464
v 42.64957 -29.60316 6.62241
v 42.73293 -29.36295 6.62241
v 42.44146 -29.77097 6.86263
v 42.68168 -29.36295 6.71053
v 42.80212 -29.12273 6.62241
v 42.92190 -28.71418 6.62241
v 43.08671 -28.64230 6.38220
v 42.94619 -28.64230 6.62241
v 43.03077 -28.40208 6.62241
v 42.66459 -29.12273 6.86263
v 42.72948 -28.88251 6.86263
v 37.39690 -34.53535 9.98545
v 37.49300 -34.40750 9.98545
v 37.47737 -34.31936 10.09934
v 37.63712 -34.13493 9.98545
v 37.82999 -33.68684 9.98545
v 37.87734 -33.59388 9.98545
v 37.87301 -33.44663 10.22566
v 37.66662 -33.68684 10.46588
v 37.87734 -33.27081 10.46588
v 36.91648 -34.64771 10.20786
v 36.91648 -34.42528 10.46588
v 37.39690 -34.16728 10.44102
v 37.37502 -34.16728 10.46588
v 36.91648 -34.16728 10.71490
v 37.62923 -33.95010 10.19253
v 37.39690 -34.14373 10.46588
v 38.50301 -31.52489 11.18653
v 38.59798 -31.52489 10.98561
v 38.59798 -31.38318 11.18653
v 38.65932 -31.28468 11.18653
v 38.45826 -31.28468 11.42675
v 38.59798 -31.28468 11.27514
v 38.35778 -31.28468 11.51134
v 38.83820 -31.04446 11.12538
v 38.79751 -31.04446 11.18653
v 38.83820 -30.97117 11.18653
v 38.59798 -31.04446 11.40357
v 38.56922 -31.04446 11.42675
v 38.59798 -30.98082 11.42675
v 38.83820 -30.80424 11.29175
v 38.67782 -30.80424 11.42675
v 38.93348 -30.80424 11.18653
v 39.07842 -30.80424 10.97916
v 38.79636 -30.56403 11.42675
v 38.83820 -30.56403 11.39867
v 38.83820 -30.48162 11.42675
v 39.07842 -30.56403 11.18060
v 39.07336 -30.56403 11.18653
v 39.25237 -30.56403 10.94631
v 39.07842 -30.55486 11.18653
v 39.20531 -30.32381 11.18653
v 39.31864 -30.44515 10.94631
v 39.07842 -30.32381 11.31118
v 38.83820 -30.32381 11.47531
v 38.35778 -31.04446 11.56782
v 38.59798 -30.80424 11.47950
v 38.35778 -30.80424 11.61283
v 39.31864 -30.10110 11.18653
v 38.98103 -30.07312 11.46716
v 39.07842 -30.08360 11.40544
v 39.31864 -30.08360 11.19640
v 39.07842 -30.02074 11.42675
v 39.31864 -29.84338 11.31696
v 39.16767 -29.84338 11.42675
v 39.29633 -29.60316 11.42675
v 39.31864 -29.60316 11.41299
v 39.32775 -30.08360 11.18653
v 39.46152 -29.84338 11.18653
v 39.55886 -29.84338 11.07253
v 39.55886 -29.67797 11.18653
v 39.60365 -29.60316 11.18653
v 39.79908 -29.60316 10.94533
v 39.79908 -29.60209 10.94631
v 39.79908 -29.36295 11.14313
v 39.75753 -29.36295 11.18653
v 39.55886 -29.60316 11.22976
v 39.42806 -29.36295 11.42675
v 39.55886 -29.36295 11.34779
v 40.03930 -29.22448 10.94631
v 40.23290 -29.12273 10.70610
v 40.10235 -29.12273 10.94631
v 40.27950 -28.88251 10.89571
v 40.25072 -28.88251 10.94631
v 40.27950 -28.83452 10.94631
v 40.39587 -28.64230 10.94631
v 40.51972 -28.43037 10.94631
v 40.67229 -28.40208 10.70610
v 37.87734 -30.80424 12.08475
v 37.72860 -30.80424 12.38762
v 37.87734 -30.49542 12.38762
v 38.63773 -30.58657 11.51602
v 38.83820 -29.84338 11.62062
v 39.31864 -29.36295 11.48808
v 39.12961 -29.59622 11.53705
v 39.67513 -29.20280 11.31875
v 39.99056 -29.13969 11.05165
v 39.79908 -28.88251 11.38153
v 39.70815 -28.88251 11.42675
v 39.79908 -28.72428 11.42675
v 40.27950 -28.40208 11.23486
v 39.96857 -28.40208 11.42675
v 39.79908 -28.40208 11.50643
v 40.40214 -28.54227 11.00402
v 40.53608 -28.40208 10.94631
v 40.23991 -27.92165 11.42675
v 40.27950 -27.92165 11.40889
v 40.27950 -27.85645 11.42675
v 40.54866 -28.13824 11.08339
v 40.75994 -27.92165 11.01764
v 40.75994 -27.44121 11.18629
v 40.42670 -27.44121 11.42675
v 40.27950 -27.44121 11.53455
v 46.92930 -7.26300 12.86805
v 47.00558 -7.26300 12.66483
v 47.00558 -7.02278 12.81217
v 46.98508 -7.02278 12.86805
v 47.07278 -7.02278 12.62783
v 47.02593 -6.78257 12.86805
v 47.11315 -6.78257 12.62783
v 47.15443 -6.54235 12.62783
v 47.12606 -6.30213 12.86805
v 47.24580 -6.30213 12.54504
v 47.24580 -6.19867 12.62783
v 47.24580 -6.06191 12.74405
v 47.20083 -6.06191 12.86805
v 47.24580 -5.91635 12.86805
v 47.35088 -5.82170 12.62783
v 47.27140 -5.82170 12.86805
v 47.24580 -5.58148 13.06950
v 47.41923 -5.34126 12.62783
v 47.15330 -6.00517 13.05020
v 47.25042 -5.34126 13.10827
v 47.14274 -5.58148 13.34848
v 47.09502 -5.82170 13.34848
v 47.17822 -5.10105 13.34848
v 47.26585 -4.86083 13.10827
v 47.20670 -4.62061 13.34848
v 47.12405 -5.10105 13.54066
v 46.74139 -7.74343 12.86805
v 46.91752 -7.00357 13.03753
v 47.00558 -6.78257 12.92408
v 46.86015 -6.78257 13.34848
v 47.00558 -6.30213 13.23538
v 47.07157 -5.54962 13.55074
v 49.91541 -8.70430 5.18111
v 50.12840 -8.70430 4.96509
v 50.12840 -8.46408 5.05496
v 49.88818 -8.46408 5.27869
v 50.23556 -8.46408 4.94090
v 50.12840 -8.22387 5.12353
v 50.36861 -8.22387 4.86217
v 50.11364 -7.98365 5.18111
v 50.12840 -7.98365 5.16627
v 50.36861 -7.98365 4.91467
v 50.13741 -7.74343 5.18111
v 50.36698 -7.74343 4.94090
v 50.14706 -7.50322 5.18111
v 50.38583 -7.26300 4.94090
v 50.15127 -7.26300 5.18111
v 50.58248 -7.74343 4.70068
v 50.60883 -7.53073 4.70068
v 50.60883 -7.50322 4.70365
v 50.61170 -7.50322 4.70068
v 50.60883 -7.26300 4.72306
v 50.63171 -7.26300 4.70068
v 50.16129 -7.02278 5.18111
v 50.36861 -6.78257 4.99849
v 50.19717 -6.78257 5.18111
v 50.60883 -7.02278 4.73983
v 50.60883 -6.78257 4.75340
v 50.66012 -6.78257 4.70068
v 50.36861 -6.54235 5.05752
v 49.88818 -7.98365 5.37833
v 49.88818 -7.78149 5.42133
v 49.88818 -7.74343 5.42897
v 50.12840 -7.26300 5.20634
v 50.12840 -7.02278 5.21664
v 50.12840 -6.54235 5.34366
v 49.81493 -8.94452 5.18111
v 50.68881 -7.50780 4.59221
v 50.84905 -7.26300 4.43135
v 50.43593 -7.98365 4.82346
v 50.72791 -7.02278 4.60004
v 50.50132 -6.61099 4.90023
v 46.93671 -23.11731 4.70068
v 46.76536 -22.87709 4.93568
v 46.68760 -23.11731 4.94090
v 47.00558 -22.93647 4.70068
v 47.02921 -22.77183 4.72536
v 47.00558 -22.63687 4.78069
v 46.52514 -22.79542 5.18111
v 46.52514 -23.11731 5.08763
v 46.76536 -22.63687 4.98700
v 46.94596 -22.15644 4.94090
v 47.00558 -22.15644 4.88760
v 46.63226 -22.39666 5.18111
v 46.76536 -21.97655 5.18111
v 47.00558 -21.94280 4.94090
v 47.00558 -21.91622 4.94759
v 47.00558 -21.67601 5.01033
v 47.29174 -21.91622 4.70068
v 47.33262 -21.67601 4.70068
v 47.20780 -21.19557 4.94090
v 46.76536 -21.18092 5.42133
v 47.37916 -21.43579 4.70068
v 47.48602 -21.02676 4.70068
v 47.24580 -20.95536 4.98900
v 47.48602 -20.95536 4.72569
v 47.48602 -20.71514 4.82503
v 47.24580 -20.47492 5.16984
v 47.00558 -20.71514 5.33770
v 46.52514 -22.39666 5.30686
v 46.52514 -22.15644 5.41061
v 46.66952 -21.67601 5.42133
v 46.91833 -20.71514 5.42133
v 46.52514 -20.95536 5.74869
v 46.52514 -20.71514 5.79155
v 47.48602 -20.47492 4.92843
v 47.47384 -20.47492 4.94090
v 47.48602 -20.44317 4.94090
v 47.29919 -20.23470 5.18111
v 47.56773 -20.23470 4.94090
v 47.71853 -20.47492 4.70068
v 47.92699 -20.09175 4.66703
v 47.64600 -19.99449 4.94090
v 47.24580 -19.99449 5.28540
v 47.48602 -19.75427 5.12177
v 47.42289 -19.75427 5.18111
v 47.72623 -19.99449 4.87539
v 47.72623 -19.75427 4.92358
v 47.96645 -19.90311 4.70068
v 47.96645 -19.75427 4.73565
v 47.93716 -19.99449 4.70068
v 47.48602 -19.52357 5.18111
v 47.96645 -19.51405 4.78181
v 47.72623 -19.51405 4.96588
v 47.72623 -19.27384 5.01985
v 48.14738 -19.27384 4.70068
v 47.48875 -19.51405 5.18111
v 47.56031 -19.27384 5.18111
v 48.20666 -19.03362 4.71196
v 47.63270 -19.03362 5.18111
v 47.96287 -18.79340 4.94090
v 47.69422 -18.79340 5.18111
v 48.27250 -18.79340 4.70068
v 48.22285 -19.03362 4.70068
v 47.72623 -18.66311 5.18111
v 47.96645 -18.55319 4.98908
v 47.88180 -18.07275 5.18111
v 48.31141 -18.55319 4.70068
v 48.20666 -18.31297 4.82948
v 48.35310 -18.31297 4.70068
v 48.41454 -18.16456 4.67676
v 48.20666 -18.07275 4.88937
v 48.44688 -17.95956 4.70068
v 48.41129 -18.07275 4.70068
v 48.44688 -17.83254 4.74351
v 48.22723 -17.83254 4.94090
v 48.20666 -17.83254 4.95727
v 47.96645 -17.62772 5.18111
v 48.30628 -17.59232 4.94090
v 48.44688 -17.59232 4.82111
v 48.44688 -17.35210 4.87239
v 48.20666 -17.59232 5.01624
v 48.20666 -17.35210 5.06088
v 48.57825 -17.59232 4.70068
v 48.49165 -17.83254 4.70068
v 48.64008 -17.35210 4.70068
v 48.09470 -17.11189 5.18111
v 48.20666 -17.11189 5.08777
v 48.39117 -17.11189 4.94090
v 48.12679 -16.87167 5.18111
v 48.20666 -16.87167 5.10608
v 48.44688 -16.87167 4.90390
v 48.67892 -17.11189 4.70068
v 48.68710 -17.02705 4.70068
v 48.70054 -16.87167 4.70068
v 47.00558 -20.40948 5.42133
v 46.73193 -20.47492 5.66155
v 46.76536 -20.23470 5.71924
v 47.00558 -19.99449 5.53104
v 46.47924 -20.47492 5.90176
v 46.52514 -20.34422 5.90176
v 46.67605 -19.99449 5.90176
v 47.00558 -19.75427 5.59595
v 47.26279 -19.51405 5.42133
v 47.35212 -19.27384 5.42133
v 47.12759 -19.27384 5.66155
v 47.00558 -19.51405 5.68051
v 47.48602 -19.03362 5.34852
v 47.24580 -19.03362 5.62573
v 47.21101 -19.03362 5.66155
v 47.25483 -18.79340 5.66155
v 47.47312 -18.79340 5.42133
v 47.24580 -18.79340 5.67035
v 47.00558 -19.03362 5.84037
v 47.48602 -18.55319 5.44507
v 47.24580 -18.55319 5.68775
v 47.57076 -18.31297 5.42133
v 47.34820 -18.07275 5.66155
v 47.24580 -17.83254 5.80535
v 47.48602 -17.59232 5.60793
v 47.62760 -18.07275 5.42133
v 47.72623 -17.83254 5.34903
v 47.00558 -18.79340 5.88581
v 47.05280 -18.31297 5.90176
v 47.00558 -18.07275 5.99852
v 47.72623 -17.59232 5.36386
v 47.66169 -17.59232 5.42133
v 47.70020 -17.35210 5.42133
v 47.72623 -17.35210 5.39932
v 47.96645 -17.11189 5.28092
v 47.48602 -17.35210 5.64788
v 47.72623 -17.25412 5.42133
v 47.77390 -17.11189 5.42133
v 47.96645 -16.87167 5.33172
v 47.48602 -17.27125 5.66155
v 47.72623 -17.11189 5.45863
v 47.48602 -17.11189 5.68592
v 47.54855 -16.87167 5.66155
v 47.72623 -16.63145 5.58627
v 47.21726 -17.59232 5.90176
v 47.24580 -17.59232 5.87227
v 47.27450 -17.35210 5.90176
v 46.98997 -17.59232 6.14198
v 47.00558 -17.35210 6.19762
v 47.24580 -17.11189 5.95682
v 47.30381 -16.87167 5.90176
v 47.48602 -16.87167 5.71482
v 47.24580 -16.87167 5.97085
v 48.15746 -16.63145 5.18111
v 48.20666 -16.63145 5.13317
v 48.44688 -16.63145 4.92340
v 48.21473 -16.39124 5.18111
v 48.47727 -16.39124 4.94090
v 48.68710 -16.63145 4.73155
v 48.72628 -16.63145 4.70068
v 48.92731 -16.39124 4.56439
v 48.83936 -16.15102 4.70068
v 48.55578 -16.15102 4.94090
v 48.38123 -15.91080 5.18111
v 48.92731 -15.91080 4.67674
v 48.68710 -15.91080 4.89617
v 48.92731 -15.67059 4.73035
v 48.68710 -15.67059 4.95437
v 48.92731 -15.43037 4.77959
v 48.94922 -15.58442 4.72782
v 48.45635 -15.67059 5.18111
v 48.53213 -15.19016 5.18111
v 48.92731 -14.94994 4.85261
v 49.06635 -15.19016 4.70068
v 48.82990 -14.94994 4.94090
v 48.55692 -14.94994 5.18111
v 48.86814 -14.46951 4.94090
v 48.68710 -14.46951 5.13120
v 48.64230 -14.46951 5.18111
v 48.67579 -14.22929 5.18111
v 48.92731 -13.98907 4.92495
v 48.70296 -13.98907 5.18111
v 49.12801 -14.70972 4.70068
v 49.14248 -14.22929 4.70068
v 49.16753 -13.87263 4.70068
v 48.92731 -13.88611 4.94090
v 48.72767 -13.74886 5.18111
v 48.92731 -13.74886 4.96646
v 48.92731 -13.50864 5.02010
v 48.75820 -13.50864 5.18111
v 48.80128 -13.02821 5.18111
v 49.06828 -13.26842 4.94090
v 49.18827 -13.74886 4.70068
v 49.25031 -13.50864 4.70068
v 49.31821 -13.26842 4.70068
v 49.36466 -13.02821 4.70068
v 49.09599 -12.78799 4.94090
v 47.96645 -16.39124 5.43923
v 47.72419 -16.39124 5.66155
v 47.72623 -16.39124 5.65981
v 47.79636 -16.15102 5.66155
v 48.04803 -16.15102 5.42133
v 47.84832 -15.91080 5.66155
v 47.48602 -16.63145 5.76418
v 47.33810 -16.63145 5.90176
v 47.42587 -16.39124 5.90176
v 47.48602 -16.39124 5.85058
v 47.24580 -16.63145 6.01316
v 47.48602 -16.15102 5.95489
v 47.24580 -16.30397 6.14198
v 47.39790 -15.91080 6.14198
v 47.48602 -15.91080 6.04619
v 47.24580 -16.15102 6.21559
v 47.72623 -16.15102 5.72865
v 47.61671 -15.91080 5.90176
v 47.72623 -15.91080 5.78705
v 47.48602 -15.61588 6.14198
v 47.72623 -15.67059 5.83618
v 47.66418 -15.67059 5.90176
v 47.96645 -15.67059 5.61004
v 47.72623 -15.43668 5.90176
v 47.96645 -15.43037 5.68366
v 47.72623 -15.43037 5.90390
v 47.81356 -15.19016 5.90176
v 47.96645 -15.19016 5.75463
v 47.88952 -14.94994 5.90176
v 47.96645 -14.94994 5.81155
v 47.59254 -15.19016 6.14198
v 47.67036 -14.94994 6.14198
v 47.24580 -15.79281 6.38220
v 47.40072 -15.19016 6.38220
v 47.10163 -15.67059 6.62241
v 47.24580 -15.19016 6.59908
v 47.24580 -15.11785 6.62241
v 47.45350 -14.94994 6.38220
v 47.24580 -14.94994 6.68308
v 47.00558 -15.19016 6.99481
v 47.14210 -14.94994 6.86263
v 48.20666 -15.63342 5.42133
v 48.25539 -15.43037 5.42133
v 48.44688 -15.19016 5.25929
v 48.30169 -14.94994 5.42133
v 48.05499 -15.19016 5.66155
v 48.08833 -14.94994 5.66155
v 47.96645 -14.54134 5.90176
v 47.72623 -14.70972 6.15369
v 47.77213 -14.46951 6.14198
v 47.96645 -14.46951 5.91197
v 47.96645 -14.22929 5.93681
v 47.78815 -14.22929 6.14198
v 47.96645 -13.98907 5.96330
v 47.96645 -13.74886 6.01404
v 47.86280 -13.74886 6.14198
v 47.96645 -13.50864 6.09153
v 47.33642 -14.70972 6.62241
v 47.48602 -14.81674 6.38220
v 47.51379 -14.70972 6.38220
v 47.57311 -14.46951 6.38220
v 47.44827 -14.22929 6.62241
v 47.72623 -14.46951 6.19816
v 47.65014 -13.98907 6.38220
v 47.24580 -14.70972 6.77317
v 47.24580 -14.41736 6.86263
v 47.72623 -13.74886 6.33627
v 47.72623 -13.60540 6.38220
v 47.72623 -13.50864 6.41078
v 47.58173 -13.50864 6.62241
v 47.96645 -13.31974 6.14198
v 47.85184 -13.02821 6.38220
v 47.72623 -12.90254 6.62241
v 47.33936 -13.98907 6.86263
v 48.41404 -14.46951 5.42133
v 48.20666 -14.70972 5.56880
v 48.12733 -14.70972 5.66155
v 48.20666 -14.46951 5.63718
v 48.18456 -14.46951 5.66155
v 48.20666 -14.38062 5.66155
v 48.44688 -14.22929 5.44936
v 48.47274 -14.22929 5.42133
v 48.20666 -14.22929 5.69626
v 48.44688 -13.98907 5.47928
v 48.49923 -13.98907 5.42133
v 48.68710 -13.98907 5.20019
v 48.02798 -13.98907 5.90176
v 48.28590 -13.50864 5.66155
v 48.50283 -13.74886 5.42133
v 48.50349 -13.50864 5.42133
v 48.31190 -13.02821 5.66155
v 48.44688 -13.02821 5.50227
v 48.20666 -13.26842 5.78837
v 48.68710 -13.02821 5.27427
v 48.52654 -13.02821 5.42133
v 48.06692 -13.74886 5.90176
v 48.17823 -12.78799 5.90176
v 48.02901 -12.78799 6.14198
v 48.92731 -12.54777 5.08641
v 48.68710 -12.78799 5.28621
v 48.85937 -12.30756 5.18111
v 48.92731 -12.30756 5.11431
v 48.90395 -12.06734 5.18111
v 49.39535 -12.78799 4.69170
v 49.40682 -12.54777 4.70068
v 49.40775 -12.53445 4.70068
v 49.15031 -12.06734 4.94090
v 49.16753 -12.06734 4.92537
v 49.40775 -12.30756 4.71353
v 49.41892 -12.24417 4.71177
v 49.16753 -11.97672 4.94090
v 49.40775 -12.06734 4.73220
v 49.40775 -11.82712 4.76543
v 49.16753 -11.82712 4.97495
v 49.28503 -11.58690 4.94090
v 49.40775 -11.58690 4.82515
v 48.96778 -11.82712 5.18111
v 49.05833 -11.58690 5.18111
v 49.36971 -11.34669 4.94090
v 49.40775 -11.34669 4.90190
v 49.43281 -11.10647 4.94090
v 49.19611 -11.10647 5.18111
v 49.55431 -11.58690 4.70068
v 49.71125 -11.32493 4.60787
v 49.66811 -11.10647 4.70068
v 49.70852 -10.86625 4.70068
v 49.40775 -10.62604 5.02423
v 47.94324 -12.54777 6.38220
v 47.81329 -12.54777 6.62241
v 47.96645 -12.30756 6.44545
v 47.86640 -12.30756 6.62241
v 47.92458 -12.06734 6.62241
v 47.53753 -13.02821 6.86263
v 47.75314 -12.30756 6.86263
v 47.48602 -12.78799 7.13082
v 48.44688 -12.78799 5.54359
v 48.35166 -12.78799 5.66155
v 48.44688 -12.54777 5.62329
v 48.41790 -12.54777 5.66155
v 48.55427 -12.78799 5.42133
v 48.68710 -12.54777 5.32256
v 48.44688 -12.45083 5.66155
v 48.68710 -12.12915 5.42133
v 48.68710 -12.06734 5.43629
v 48.48528 -12.30756 5.66155
v 48.20666 -12.65997 5.90176
v 48.23759 -12.54777 5.90176
v 48.08099 -12.54777 6.14198
v 48.20666 -12.54777 5.94525
v 48.31664 -12.30756 5.90176
v 48.44688 -12.30756 5.71915
v 48.20666 -12.30756 6.05826
v 48.20666 -12.13560 6.14198
v 48.68710 -11.82712 5.49819
v 48.68710 -11.58690 5.57249
v 48.61817 -11.58690 5.66155
v 48.91412 -11.34669 5.42133
v 48.68639 -11.34669 5.66155
v 48.68710 -11.34454 5.66155
v 48.92731 -11.30075 5.42133
v 48.92731 -11.10647 5.46776
v 48.28214 -11.82712 6.14198
v 48.46078 -11.58690 5.90176
v 48.68710 -11.10647 5.74951
v 46.64897 -23.31800 4.89352
v 46.52514 -23.35753 5.00618
v 46.70148 -23.59774 4.70068
v 47.48602 -22.15644 4.46716
v 47.96645 -20.71514 4.29727
v 47.80342 -20.47232 4.61101
v 47.96645 -20.23470 4.56609
v 48.01035 -19.75427 4.70068
v 48.29052 -19.04292 4.62823
v 48.44688 -18.79340 4.53698
v 48.01142 -19.51406 4.74968
v 48.74313 -17.61106 4.48341
v 48.76021 -17.09775 4.60559
v 48.92731 -16.87167 4.47286
v 48.81120 -16.63145 4.62786
v 49.35752 -15.91080 4.22025
v 49.07581 -16.15102 4.45988
v 49.24994 -14.22929 4.59547
v 49.40775 -13.98907 4.44297
v 49.40775 -13.02821 4.65659
v 49.40775 -12.54777 4.69989
v 49.88818 -12.06734 4.34560
v 49.45243 -12.06734 4.70068
v 49.44600 -11.82712 4.74483
v 46.33858 -23.35753 5.18111
v 46.52514 -23.52179 4.94090
v 46.28493 -23.59774 5.14290
v 46.28493 -23.35753 5.22859
v 46.28493 -23.11731 5.32254
v 41.24038 -28.16186 9.93301
v 41.08715 -28.16186 10.22566
v 41.24038 -28.11047 9.98545
v 41.35314 -28.40208 9.50501
v 41.34023 -28.16186 9.74523
v 41.46351 -27.92165 9.74523
v 41.47573 -27.68143 9.98545
v 41.60230 -27.44121 9.98545
v 41.59072 -27.68143 9.74523
v 41.72080 -27.41619 9.74523
v 41.70498 -27.20100 9.98545
v 41.88902 -26.96078 9.74523
v 41.78216 -26.96078 9.98545
v 41.83524 -26.72056 9.98545
v 41.96102 -26.57339 9.74523
v 41.90633 -26.24013 9.98545
v 41.22160 -27.92165 10.22566
v 41.00016 -28.07228 10.46588
v 41.22051 -27.68143 10.46588
v 41.24038 -27.68143 10.42847
v 40.75994 -28.24971 10.70610
v 40.67704 -28.16186 10.94631
v 40.75994 -28.16186 10.80560
v 40.75994 -28.02014 10.94631
v 40.81364 -28.16186 10.70610
v 41.00016 -27.92165 10.63676
v 40.96345 -27.92165 10.70610
v 40.81588 -27.92165 10.94631
v 41.00016 -27.85892 10.70610
v 41.09498 -27.68143 10.70610
v 41.24038 -27.44121 10.62123
v 41.19427 -27.44121 10.70610
v 41.00016 -27.68143 10.86169
v 40.93824 -27.68143 10.94631
v 41.00016 -27.52125 10.94631
v 41.02506 -27.44121 10.94631
v 41.46238 -27.44121 10.22566
v 41.48060 -27.44121 10.19564
v 41.32096 -27.44121 10.46588
v 41.24038 -27.28674 10.70610
v 41.07497 -27.20100 10.94631
v 41.24038 -27.20100 10.73938
v 41.24038 -26.96078 10.79579
v 41.08900 -26.96078 10.94631
v 41.24038 -26.72056 10.81963
v 41.08089 -26.72056 10.94631
v 41.24038 -26.48035 10.83488
v 41.07566 -26.48035 10.94631
v 41.56304 -27.20100 10.22566
v 41.72080 -26.96078 10.10071
v 41.48060 -27.20100 10.35231
v 41.48060 -26.96874 10.46588
v 41.48295 -26.96078 10.46588
v 41.48060 -26.72056 10.55337
v 41.70896 -26.72056 10.22566
v 41.59982 -26.48035 10.46588
v 41.72080 -26.66478 10.22566
v 41.72080 -26.48035 10.28728
v 41.75588 -26.48035 10.22566
v 41.31303 -26.96078 10.70610
v 41.48060 -26.96078 10.46944
v 41.35328 -26.72056 10.70610
v 41.48060 -26.48035 10.61148
v 41.38972 -26.48035 10.70610
v 41.96102 -26.24013 9.84078
v 41.96102 -25.99991 9.97686
v 41.95798 -25.99991 9.98545
v 42.05012 -25.99991 9.74523
v 41.96102 -25.99004 9.98545
v 41.96102 -25.75969 10.21097
v 42.15563 -25.75969 9.74523
v 41.12537 -26.24013 10.94631
v 41.24038 -26.24013 10.87296
v 41.24038 -26.05716 10.94631
v 41.72080 -26.24013 10.37232
v 41.65815 -26.24013 10.46588
v 41.72080 -26.02738 10.46588
v 41.80157 -26.24013 10.22566
v 41.86306 -25.99991 10.22566
v 41.72967 -25.99991 10.46588
v 41.95467 -25.75969 10.22566
v 41.96102 -25.74601 10.22566
v 42.08175 -25.51948 10.22566
v 42.20124 -25.51948 9.95931
v 41.82658 -25.75969 10.46588
v 41.96102 -25.51948 10.46183
v 41.95878 -25.51948 10.46588
v 41.48060 -26.24013 10.67029
v 41.44343 -26.24013 10.70610
v 41.48060 -26.12943 10.70610
v 41.53182 -25.99991 10.70610
v 41.72080 -25.99991 10.47854
v 41.48060 -25.99991 10.76054
v 41.27985 -25.99991 10.94631
v 41.72080 -25.75969 10.61672
v 41.65166 -25.75969 10.70610
v 41.45303 -25.75969 10.94631
v 41.48060 -25.75969 10.91503
v 41.63398 -25.51948 10.94631
v 41.72080 -25.51948 10.82246
v 41.80155 -25.51948 10.70610
v 41.96102 -25.51588 10.46588
v 42.20124 -25.27926 10.29604
v 42.20124 -25.17200 10.46588
v 42.20124 -25.32721 10.22566
v 42.51009 -25.03904 9.98545
v 41.72080 -25.41112 10.94631
v 41.99225 -25.30538 10.66691
v 42.20124 -25.03904 10.67825
v 42.18732 -25.03904 10.70610
v 40.88321 -27.65473 10.99820
v 40.75994 -26.96078 11.18648
v 40.94178 -27.20099 11.04234
v 40.75994 -26.48035 11.16764
v 40.95309 -26.72056 11.03861
v 41.00216 -26.18870 11.12032
v 41.24038 -25.99991 10.98219
v 41.24038 -25.58872 11.42675
v 41.37651 -25.73008 11.08871
v 41.30738 -25.51948 11.42675
v 41.24038 -25.51948 11.54690
v 41.02731 -25.51948 11.90718
v 41.24038 -25.31852 11.90718
v 41.72080 -25.07902 11.42675
v 42.23785 -24.79883 10.94631
v 42.20124 -24.55861 11.32389
v 42.15168 -24.55861 11.42675
v 41.72080 -25.03904 11.50044
v 42.20124 -24.47920 11.42675
v 41.48060 -28.16186 9.48984
v 41.47182 -28.16186 9.50501
v 41.72080 -28.16186 9.07713
v 41.72080 -27.68143 9.45051
v 41.72080 -27.92165 9.25365
v 41.96102 -27.64248 9.02458
v 41.91712 -27.44121 9.26480
v 41.80425 -27.44121 9.50501
v 42.20124 -27.20100 8.88370
v 42.02146 -27.20100 9.26480
v 42.20124 -26.96078 9.03196
v 41.91328 -27.20100 9.50501
v 41.96102 -27.07248 9.50501
v 41.99474 -26.96078 9.50501
v 42.20124 -26.41882 9.26480
v 42.07827 -26.48035 9.50501
v 41.96102 -26.96078 9.58077
v 42.10853 -26.24013 9.50501
v 42.29948 -25.99991 9.26480
v 42.20124 -25.99991 9.43768
v 42.16550 -25.99991 9.50501
v 42.20124 -25.90553 9.50501
v 41.99853 -26.24013 9.74523
v 42.20124 -25.75969 9.64850
v 42.20124 -25.68079 9.74523
v 42.40768 -26.72056 8.78436
v 42.32133 -26.48035 9.02458
v 42.44146 -26.48035 8.83707
v 42.44146 -26.24013 8.92294
v 42.37527 -26.24013 9.02458
v 42.44146 -26.00932 9.02458
v 42.59713 -25.99991 8.78436
v 42.44477 -25.99991 9.02458
v 42.55795 -25.75969 9.02458
v 42.68168 -25.78040 8.78436
v 42.68168 -25.75969 8.80203
v 42.71003 -25.51948 9.02458
v 42.82613 -25.51948 8.78436
v 42.92190 -25.27926 8.91771
v 42.92190 -25.21398 9.02458
v 43.13981 -25.03904 8.78436
v 42.41506 -25.75969 9.26480
v 42.44146 -25.71645 9.26480
v 42.68168 -25.51948 9.08006
v 42.27508 -25.75969 9.50501
v 42.43752 -25.51948 9.50501
v 42.44146 -25.51434 9.50501
v 42.68168 -25.27926 9.42152
v 42.94218 -25.03904 9.26480
v 42.92190 -24.87990 9.50501
v 43.19408 -24.79883 9.02458
v 43.09359 -24.79883 9.26480
v 43.16212 -24.47027 9.50501
v 42.44146 -25.27926 9.80271
v 42.68168 -25.01242 9.74523
v 42.68168 -24.79883 10.00143
v 42.92190 -24.65154 9.74523
v 42.92190 -24.55861 9.84096
v 43.35188 -24.55861 9.02458
v 42.47095 -24.79883 10.46588
v 42.73383 -24.55861 10.22566
v 42.62576 -24.55861 10.46588
v 42.50852 -24.55861 10.70610
v 43.16212 -24.20493 9.74523
v 42.97124 -24.31839 9.98545
v 43.08706 -24.07818 9.98545
v 43.16212 -24.07818 9.85313
v 43.16212 -23.91074 9.98545
v 43.40232 -24.31839 9.21551
v 43.40232 -24.00416 9.50501
v 43.33266 -23.83796 9.74523
v 43.40232 -23.61069 9.74523
v 43.19248 -23.83796 9.98545
v 43.27781 -23.59774 9.98545
v 42.68168 -24.45764 10.46588
v 42.92190 -24.31839 10.09035
v 42.86073 -24.31839 10.22566
v 42.92190 -24.17679 10.22566
v 42.96119 -24.07818 10.22566
v 42.68168 -24.31839 10.59568
v 42.92190 -24.07818 10.30275
v 43.04870 -23.83796 10.22566
v 43.16212 -23.83796 10.03586
v 43.16212 -23.59774 10.16788
v 42.90809 -23.83796 10.46588
v 42.97552 -23.59774 10.46588
v 42.68168 -24.16603 10.70610
v 42.77691 -23.83796 10.70610
v 43.16212 -23.46741 10.22566
v 43.19244 -23.35753 10.22566
v 43.11822 -23.11731 10.46588
v 42.92190 -23.36024 10.70610
v 43.07516 -22.87709 10.70610
v 43.16212 -22.87709 10.51233
v 43.00143 -23.11731 10.70610
v 43.14445 -22.63687 10.70610
v 43.07061 -22.63687 10.94631
v 43.39532 -23.11731 9.98545
v 43.25517 -23.11731 10.22566
v 43.38000 -22.63687 10.22566
v 43.25170 -22.63687 10.46588
v 43.32404 -22.39666 10.46588
v 42.44146 -28.58246 7.58328
v 42.20261 -28.40208 8.06371
v 42.20124 -28.16186 8.23270
v 41.96102 -28.16186 8.66767
v 42.26087 -27.92165 8.30393
v 42.20124 -27.74083 8.54414
v 41.79136 -28.40208 8.78436
v 41.99906 -27.92165 8.78436
v 41.75568 -28.16186 9.02458
v 42.17521 -27.44121 8.78436
v 42.68168 -28.40208 7.19931
v 42.70080 -28.16186 7.34306
v 42.68168 -27.93379 7.58328
v 42.89574 -27.68143 7.34306
v 42.92190 -27.91415 7.10284
v 42.92190 -27.44121 7.47281
v 43.09109 -27.44121 7.10284
v 42.44146 -27.92165 8.01769
v 42.68168 -27.57579 7.82349
v 42.58137 -27.44121 8.06371
v 43.16212 -27.20100 7.15127
v 42.92190 -27.20100 7.63427
v 43.16212 -26.96222 7.34306
v 43.16212 -26.57999 7.58328
v 42.67004 -27.20100 8.06371
v 42.76281 -26.96078 8.06371
v 42.84832 -26.72056 8.06371
v 42.92190 -26.47218 8.06371
v 43.18195 -27.20100 7.10284
v 43.37142 -26.72056 7.10284
v 42.35848 -27.68143 8.30393
v 42.44146 -27.44121 8.31190
v 42.53669 -27.20100 8.30393
v 42.44146 -27.08614 8.54414
v 42.68168 -26.84653 8.30393
v 42.57380 -26.72056 8.54414
v 42.68168 -26.72056 8.37820
v 42.64306 -26.48035 8.54414
v 42.79078 -26.48035 8.30393
v 42.25524 -27.20100 8.78436
v 42.44146 -26.60616 8.78436
v 43.16212 -26.06798 7.82349
v 42.92190 -26.24013 8.16334
v 43.03822 -25.99991 8.06371
v 43.16212 -25.75969 7.94867
v 43.40232 -25.99991 7.38284
v 43.23066 -25.75969 7.82349
v 43.34699 -25.75969 7.58328
v 43.40232 -25.59604 7.58328
v 43.31902 -25.51948 7.82349
v 43.40232 -25.51948 7.65505
v 43.16212 -25.57497 8.06371
v 43.18688 -25.51948 8.06371
v 43.46824 -25.27926 7.82349
v 43.58387 -25.27926 7.58328
v 43.33872 -25.27926 8.06371
v 43.40232 -25.27926 7.94743
v 43.54462 -25.03904 8.06371
v 43.64254 -25.06062 7.82349
v 43.66019 -25.03904 7.82349
v 43.75414 -24.79883 8.06371
v 43.88276 -24.79883 7.75337
v 42.92190 -25.99991 8.24077
v 42.88297 -25.99991 8.30393
v 42.68168 -26.24013 8.55727
v 42.73850 -25.99991 8.54414
v 42.92190 -25.84852 8.30393
v 42.95138 -25.75969 8.30393
v 43.05878 -25.51948 8.30393
v 43.16212 -25.51948 8.10820
v 42.81892 -25.75969 8.54414
v 42.92190 -25.55037 8.54414
v 42.93900 -25.51948 8.54414
v 42.53455 -26.24013 8.78436
v 42.68168 -25.99991 8.64362
v 42.69132 -25.75969 8.78436
v 42.92190 -25.51948 8.58167
v 43.16212 -25.34576 8.30393
v 43.08877 -25.27926 8.54414
v 43.16212 -25.27926 8.39691
v 42.97684 -25.27926 8.78436
v 43.41447 -25.03904 8.30393
v 43.40232 -24.88277 8.54414
v 43.64254 -24.79883 8.27746
v 43.62720 -24.79883 8.30393
v 43.47025 -24.79883 8.54414
v 43.64584 -24.55861 8.54414
v 43.80010 -24.55861 8.30393
v 43.93247 -24.55861 8.06371
v 43.40232 -24.79883 8.64593
v 43.40232 -24.67712 8.78436
v 43.48499 -24.55861 8.78436
v 43.94204 -24.31839 8.30393
v 44.12298 -24.25899 8.06371
v 44.12298 -24.07818 8.23374
v 43.88276 -24.31839 8.39565
v 43.91036 -24.07818 8.54414
v 44.12298 -23.99459 8.30393
v 44.03780 -23.83796 8.54414
v 44.20458 -23.83796 8.30393
v 44.12298 -23.67632 8.54414
v 43.63555 -24.31839 8.78436
v 43.63107 -24.07818 9.02458
v 43.76130 -24.07818 8.78436
v 43.88122 -23.83796 8.78436
v 43.99989 -23.59774 8.78436
v 44.16102 -23.59774 8.54414
v 43.74157 -23.83796 9.02458
v 43.84052 -23.59774 9.02458
v 44.12298 -23.26624 8.78436
v 43.88276 -23.47910 9.02458
v 43.88276 -23.35753 9.07538
v 43.98986 -23.11731 9.02458
v 44.05511 -22.87709 9.02458
v 44.22819 -24.07818 8.06371
v 44.36320 -23.59774 8.21886
v 44.36320 -23.46614 8.30393
v 44.25715 -23.35753 8.54414
v 44.36320 -22.99609 8.54414
v 44.31953 -22.63687 8.78436
v 44.12298 -22.63687 9.04155
v 44.22453 -22.39666 9.02458
v 44.36320 -22.39666 8.84273
v 44.36320 -22.15644 8.93860
v 44.30058 -22.15644 9.02458
v 44.35964 -21.91622 9.02458
v 44.46674 -22.15644 8.78436
v 44.36320 -21.67601 9.09218
v 44.60342 -21.67601 8.68381
v 43.59989 -23.83796 9.26480
v 43.57537 -23.35753 9.50501
v 43.73534 -23.35753 9.26480
v 43.40232 -23.59774 9.75185
v 43.64254 -23.35753 9.39694
v 43.64086 -23.11731 9.50501
v 43.88276 -22.90640 9.26480
v 43.73792 -22.87709 9.50501
v 43.88276 -22.48677 9.50501
v 43.45756 -23.35753 9.74523
v 43.51366 -23.11731 9.74523
v 43.58961 -22.87709 9.74523
v 43.45287 -22.87709 9.98545
v 43.51939 -22.63687 9.98545
v 43.67475 -22.63687 9.74523
v 43.40232 -22.63687 10.18633
v 44.12298 -22.39666 9.16504
v 44.12298 -22.15350 9.26480
v 44.02227 -21.91622 9.50501
v 43.58662 -22.39666 9.98545
v 43.65253 -22.15644 9.98545
v 43.88276 -21.91622 9.72458
v 43.88276 -21.67601 9.82611
v 44.30318 -21.43579 9.26480
v 44.19991 -21.19557 9.50501
v 44.06812 -21.19557 9.74523
v 43.88276 -21.43579 9.95860
v 43.88276 -21.39426 9.98545
v 43.88276 -21.19557 10.11943
v 44.07897 -20.71514 9.98545
v 43.44498 -22.39666 10.22566
v 43.40305 -22.15644 10.46588
v 43.64254 -21.76112 10.22566
v 43.38299 -21.91622 10.70610
v 43.75172 -21.43579 10.22566
v 43.64065 -21.43579 10.46588
v 43.64254 -21.19557 10.60609
v 44.60342 -20.95536 8.91970
v 44.36320 -20.71514 9.37210
v 44.18092 -20.71514 9.74523
v 42.46339 -28.88251 7.34306
v 42.66158 -28.64230 7.10284
v 42.92190 -28.27807 6.86263
v 43.16212 -22.32857 10.94631
v 43.16212 -28.16186 6.49894
v 43.09745 -28.16186 6.62241
v 43.27198 -27.92165 6.38220
v 43.20469 -27.68143 6.62241
v 43.03443 -27.92165 6.86263
v 42.82043 -28.16186 7.10284
v 43.16212 -27.68143 6.72122
v 43.16212 -27.44121 6.91116
v 43.17942 -27.44121 6.86263
v 43.34219 -28.16186 6.14198
v 43.41091 -27.92165 6.14198
v 43.33938 -27.68143 6.38220
v 43.43096 -27.44121 6.38220
v 43.64254 -27.44121 6.05652
v 43.52535 -27.20100 6.38220
v 43.40232 -26.96078 6.80844
v 43.64254 -26.83475 6.38220
v 43.64254 -26.96078 6.31035
v 43.56553 -26.72056 6.62241
v 43.64254 -26.72056 6.45496
v 43.64254 -26.48035 6.61168
v 43.81640 -26.72056 6.14198
v 43.67768 -26.72056 6.38220
v 43.40232 -26.90218 6.86263
v 43.64254 -26.46336 6.62241
v 43.40232 -26.62854 7.10284
v 43.61053 -26.24013 6.86263
v 43.40232 -26.48035 7.19556
v 43.91236 -26.48035 6.14198
v 43.88276 -26.24013 6.31748
v 43.88276 -26.08177 6.38220
v 43.98812 -26.24013 6.14198
v 44.07435 -25.75969 6.14198
v 43.88276 -25.99991 6.41178
v 43.70893 -26.24013 6.62241
v 43.88276 -25.75969 6.49889
v 43.98853 -25.51948 6.38220
v 44.12298 -25.56799 6.14198
v 44.12298 -25.51948 6.16351
v 43.88276 -25.51948 6.61712
v 43.88067 -25.51948 6.62241
v 43.64254 -26.12114 6.86263
v 43.64254 -25.99991 6.93144
v 43.67336 -25.99991 6.86263
v 43.67509 -25.51948 7.10284
v 43.60921 -25.75969 7.10284
v 43.86704 -25.27926 6.86263
v 44.12298 -25.27926 6.31579
v 44.08335 -25.27926 6.38220
v 44.12298 -25.20891 6.38220
v 43.88276 -25.51129 6.62241
v 43.96149 -25.27926 6.62241
v 44.12298 -25.03904 6.60985
v 44.11665 -25.03904 6.62241
v 44.12298 -25.03183 6.62241
v 43.88276 -25.27926 6.82109
v 43.88276 -25.24420 6.86263
v 44.00259 -25.03904 6.86263
v 43.77325 -25.27926 7.10284
v 43.88276 -25.07965 7.10284
v 44.12298 -24.90041 6.86263
v 44.12298 -24.79883 7.06178
v 43.88276 -25.03904 7.18260
v 44.12298 -24.77822 7.10284
v 44.24937 -25.27926 6.14198
v 44.25523 -25.03904 6.38220
v 44.36320 -25.03904 6.21516
v 44.36320 -24.92604 6.38220
v 44.49119 -24.79883 6.38220
v 44.41056 -25.03904 6.14198
v 44.60342 -24.79883 6.15349
v 44.60342 -24.80515 6.14198
v 44.60342 -24.68690 6.38220
v 44.36320 -24.80223 6.62241
v 44.60342 -24.57410 6.62241
v 44.84364 -24.43880 6.38220
v 44.84364 -24.55861 6.15138
v 44.36320 -24.55861 7.07394
v 44.60342 -24.55861 6.65258
v 44.36320 -24.54091 7.10284
v 43.40232 -25.75969 7.47243
v 43.64254 -25.51948 7.16593
v 43.55122 -25.51948 7.34306
v 43.43645 -25.51948 7.58328
v 43.64254 -25.33875 7.34306
v 43.64254 -25.27926 7.43443
v 43.67783 -25.27926 7.34306
v 43.83259 -25.03904 7.34306
v 44.01397 -24.79883 7.34306
v 44.22274 -24.55861 7.34306
v 44.12714 -24.55861 7.58328
v 44.03825 -24.55861 7.82349
v 44.83202 -24.31839 6.62241
v 44.84364 -24.30415 6.62241
v 45.08384 -24.12757 6.38220
v 45.00513 -24.07818 6.62241
v 45.08384 -24.07818 6.45245
v 45.08384 -23.92731 6.62241
v 44.56248 -24.31839 7.10284
v 44.60342 -24.31839 7.03558
v 44.70426 -24.31839 6.86263
v 44.60342 -24.26404 7.10284
v 44.84364 -24.12260 6.86263
v 44.86987 -24.07818 6.86263
v 44.72082 -24.07818 7.10284
v 44.84364 -24.07818 6.90605
v 44.97900 -23.83796 6.86263
v 45.08384 -23.83796 6.68780
v 45.04552 -23.59774 6.86263
v 44.82970 -23.83796 7.10284
v 44.84364 -23.59774 7.21831
v 45.24856 -23.83796 6.38220
v 45.12339 -23.83796 6.62241
v 45.20576 -23.59774 6.62241
v 45.32406 -23.66910 6.38220
v 45.32406 -23.59774 6.43042
v 44.95623 -23.35753 7.10284
v 45.08384 -23.43125 6.86263
v 45.08384 -23.35753 6.88884
v 45.08384 -23.11731 6.98303
v 45.01423 -23.11731 7.10284
v 45.08384 -22.87709 7.10049
v 45.08253 -22.87709 7.10284
v 45.32406 -23.19496 6.62241
v 45.35300 -23.59774 6.38220
v 45.51528 -23.11731 6.38220
v 45.39182 -22.87709 6.62241
v 45.56428 -22.91910 6.38220
v 45.56428 -22.87709 6.39443
v 45.56428 -22.63687 6.45141
v 45.32406 -22.63687 6.79517
v 45.62528 -22.63687 6.38220
v 45.22797 -22.87709 6.86263
v 45.08384 -22.63687 7.19993
v 45.46734 -22.39666 6.62241
v 45.32406 -22.39666 6.86440
v 45.56428 -22.15644 6.55827
v 45.08384 -22.39666 7.27760
v 45.10088 -22.15644 7.34306
v 45.40678 -21.91622 6.86263
v 45.57439 -21.91622 6.62241
v 45.56428 -21.67601 6.71723
v 45.46854 -21.67601 6.86263
v 45.32406 -21.72894 7.10284
v 45.16225 -21.91622 7.34306
v 45.56428 -21.29295 6.86263
v 45.45560 -21.19557 7.10284
v 45.63111 -21.67601 6.62241
v 45.56428 -20.95536 6.99791
v 45.51080 -20.95536 7.10284
v 45.56428 -20.74655 7.10284
v 45.73421 -21.19557 6.62241
v 45.78651 -20.95536 6.62241
v 45.80450 -20.71514 6.68613
v 45.57229 -20.71514 7.10284
v 45.76379 -20.47492 6.86263
v 45.64059 -20.47492 7.10284
v 44.12298 -24.31839 7.99023
v 44.08715 -24.31839 8.06371
v 44.36320 -24.39311 7.34306
v 44.42124 -24.31839 7.34306
v 44.60342 -24.07818 7.29908
v 44.57778 -24.07818 7.34306
v 44.30267 -24.31839 7.58328
v 44.45213 -24.07818 7.58328
v 44.57890 -23.83796 7.58328
v 44.69527 -23.83796 7.34306
v 44.67855 -23.59774 7.58328
v 44.34443 -24.07818 7.82349
v 44.46856 -23.83796 7.82349
v 44.56886 -23.59774 7.82349
v 44.36320 -23.83796 8.03802
v 44.34983 -23.83796 8.06371
v 44.84364 -23.35753 7.36005
v 44.84364 -22.87709 7.57730
v 44.84101 -22.87709 7.58328
v 45.00321 -22.63687 7.34306
v 44.84364 -22.86099 7.58328
v 44.84364 -22.63687 7.66939
v 44.52639 -23.35753 8.06371
v 44.60342 -23.35753 7.90428
v 44.59084 -23.11731 8.06371
v 44.73820 -22.87709 7.82349
v 44.60342 -22.87709 8.14282
v 44.82790 -22.39666 7.82349
v 44.72594 -22.39666 8.06371
v 44.40028 -23.35753 8.30393
v 44.47247 -23.11731 8.30393
v 44.58022 -22.63687 8.30393
v 44.47263 -22.63687 8.54414
v 45.04975 -22.39666 7.34306
v 45.08384 -22.23244 7.34306
v 45.08384 -22.15644 7.38137
v 44.79694 -22.15644 8.06371
v 45.06022 -21.91622 7.58328
v 44.96839 -21.91622 7.82349
v 45.08384 -21.83083 7.58328
v 45.03230 -21.67601 7.82349
v 44.84364 -22.01431 8.06371
v 44.84364 -21.91622 8.13730
v 44.93548 -21.67601 8.06371
v 44.97855 -21.43579 8.06371
v 45.08944 -21.43579 7.82349
v 45.08384 -21.19557 7.94480
v 45.02131 -21.19557 8.06371
v 45.19839 -20.95536 7.82349
v 45.32406 -21.31165 7.34306
v 45.32406 -21.19557 7.41562
v 45.25658 -21.19557 7.58328
v 45.37101 -20.71514 7.58328
v 45.31115 -20.47492 7.82349
v 45.13116 -20.71514 8.06371
v 44.60342 -22.39666 8.39945
v 44.54409 -22.39666 8.54414
v 44.59898 -22.15644 8.54414
v 44.63783 -22.39666 8.30393
v 44.70228 -22.15644 8.30393
v 44.76894 -21.91622 8.30393
v 44.84364 -21.67601 8.25883
v 44.82113 -21.67601 8.30393
v 44.60342 -22.13438 8.54414
v 44.64376 -21.91622 8.54414
v 44.60342 -21.91622 8.61842
v 44.84364 -21.43579 8.32649
v 44.89091 -21.19557 8.30393
v 44.80560 -20.95536 8.54414
v 44.60342 -21.34241 8.78436
v 44.85412 -20.71514 8.54414
v 45.04691 -20.47492 8.30393
v 44.60342 -20.71514 8.98126
v 45.56428 -20.47492 7.27704
v 45.56428 -20.23470 7.40564
v 45.76443 -19.99449 7.10284
v 45.53759 -19.99449 7.58328
v 45.32406 -19.99449 7.98242
v 45.56428 -19.75427 7.63352
v 45.32406 -19.75277 8.06371
v 45.58952 -19.75427 7.58328
v 45.56428 -19.27744 7.82349
v 45.43528 -19.27384 8.06371
v 45.56428 -19.27384 7.82504
v 45.48969 -19.03362 8.06371
v 44.89880 -20.47492 8.54414
v 44.94393 -20.23470 8.54414
v 45.08384 -19.99449 8.40945
v 45.08384 -19.75427 8.47883
v 45.03951 -19.75427 8.54414
v 44.78373 -20.23470 8.78436
v 44.84364 -20.23470 8.69047
v 44.84364 -19.99449 8.74299
v 44.81556 -19.99449 8.78436
v 44.86439 -19.75427 8.78436
v 45.19445 -19.75427 8.30393
v 45.08544 -19.51405 8.54414
v 44.92559 -19.51405 8.78436
v 44.98769 -19.27384 8.78436
v 45.13245 -19.27384 8.54414
v 45.19308 -19.03362 8.54414
v 45.32406 -19.27384 8.24369
v 45.34119 -19.03362 8.30393
v 45.56428 -18.66582 8.06371
v 45.32406 -18.79340 8.44838
v 45.26914 -18.79340 8.54414
v 45.08384 -18.95119 8.78436
v 45.46142 -18.55319 8.30393
v 45.34187 -18.55319 8.54414
v 45.51746 -18.31297 8.30393
v 45.32406 -18.31297 8.74554
v 45.37455 -18.07275 8.78436
v 45.11202 -18.55319 9.02458
v 43.70341 -28.40208 5.42133
v 43.60152 -28.16186 5.66155
v 43.88276 -28.40208 5.25122
v 43.79652 -28.16186 5.42133
v 43.88276 -28.16186 5.31994
v 44.00889 -28.16186 5.18111
v 44.05004 -27.92165 5.18111
v 43.64254 -28.06441 5.66155
v 43.69912 -27.92165 5.66155
v 44.00530 -27.44121 5.42133
v 44.10339 -27.68143 5.18111
v 44.12298 -27.61385 5.18111
v 44.12298 -27.44121 5.26330
v 43.88276 -27.44121 5.61473
v 43.40232 -28.33196 5.90176
v 43.45741 -28.16186 5.90176
v 43.64254 -27.92165 5.75391
v 43.64254 -27.69604 5.90176
v 44.13029 -27.20100 5.42133
v 43.88276 -27.20100 5.76943
v 44.08678 -26.96078 5.66155
v 44.12298 -26.96078 5.61765
v 44.12298 -26.89556 5.66155
v 43.88628 -26.96078 5.90176
v 43.88276 -26.72056 6.04254
v 44.20806 -26.72056 5.66155
v 44.12298 -26.48035 5.85861
v 44.30590 -27.20100 5.18111
v 44.18598 -27.44121 5.18111
v 44.27340 -26.96078 5.42133
v 44.42370 -26.96078 5.18111
v 44.36320 -26.77060 5.42133
v 44.36320 -26.72056 5.45197
v 44.38332 -26.72056 5.42133
v 44.36320 -26.48035 5.56123
v 44.28616 -26.48035 5.66155
v 44.12298 -26.36028 5.90176
v 44.12298 -26.24013 5.94236
v 44.12298 -25.75969 6.07346
v 44.34629 -26.24013 5.66155
v 44.15162 -26.24013 5.90176
v 44.36320 -26.17449 5.66155
v 44.36320 -25.99991 5.71401
v 44.36320 -25.75969 5.79318
v 44.41491 -25.99991 5.66155
v 44.34646 -25.51948 5.90176
v 44.13856 -25.51948 6.14198
v 44.36320 -25.27926 6.00189
v 44.36320 -25.10462 6.14198
v 44.56844 -25.03904 5.90176
v 44.12298 -28.40208 5.04198
v 44.12298 -28.16186 5.06467
v 44.12298 -27.92165 5.09776
v 44.25539 -28.16186 4.94090
v 44.36320 -27.44121 4.96456
v 44.43798 -27.22781 4.98498
v 44.31686 -27.68143 4.94090
v 44.38270 -27.44121 4.94090
v 44.52627 -27.92165 4.70068
v 44.54577 -27.68143 4.70068
v 44.58210 -27.44121 4.70068
v 44.60342 -27.92165 4.61783
v 44.54907 -28.16186 4.65982
v 44.57219 -27.68143 4.67876
v 44.60342 -27.44121 4.67394
v 44.60342 -27.34119 4.70068
v 44.60342 -26.96078 4.87767
v 44.56625 -26.96078 4.94090
v 44.71580 -26.96078 4.70068
v 44.60342 -26.72056 5.05062
v 44.60342 -26.54953 5.18111
v 44.60342 -26.48035 5.22932
v 44.55840 -26.24013 5.42133
v 44.36320 -26.24013 5.64069
v 44.60342 -25.99991 5.47093
v 44.84364 -26.07453 5.18111
v 44.65580 -25.99991 5.42133
v 44.84364 -25.99991 5.22245
v 44.87951 -25.99991 5.18111
v 44.60342 -25.75969 5.55158
v 44.84364 -25.75969 5.31251
v 44.97021 -25.75969 5.18111
v 44.79203 -25.51948 5.42133
v 45.02570 -25.51948 5.18111
v 44.57050 -25.51948 5.66155
v 44.84902 -25.27926 5.42133
v 45.08384 -25.21877 5.18111
v 44.93908 -25.03904 5.42133
v 45.08384 -25.03904 5.24497
v 44.60342 -25.40165 5.66155
v 44.84364 -25.27926 5.42732
v 44.64159 -25.27926 5.66155
v 44.74830 -25.03904 5.66155
v 45.08384 -24.79883 5.41741
v 45.08094 -24.79883 5.42133
v 45.08384 -24.79483 5.42133
v 44.84364 -24.88737 5.66155
v 44.91015 -24.79883 5.66155
v 45.11971 -24.55861 5.66155
v 44.60342 -25.03904 5.85307
v 44.60342 -24.98415 5.90176
v 44.74622 -24.79883 5.90176
v 44.84364 -24.79883 5.75842
v 44.84364 -24.69570 5.90176
v 44.60908 -24.79883 6.14198
v 45.28896 -24.79883 5.18111
v 45.28558 -24.55861 5.42133
v 45.08384 -24.31839 6.10458
v 45.06443 -24.31839 6.14198
v 45.32406 -24.31839 5.68537
v 45.32406 -24.13668 5.90176
v 45.53881 -24.07818 5.66155
v 45.36243 -24.07818 5.90176
v 45.22677 -24.07818 6.14198
v 45.56428 -24.04340 5.66155
v 45.51542 -23.83796 5.90176
v 45.36741 -23.83796 6.14198
v 45.56428 -23.59774 6.01889
v 45.48861 -23.59774 6.14198
v 45.80276 -23.59774 5.66155
v 45.58288 -23.35753 6.14198
v 45.80450 -23.35753 5.79231
v 45.82151 -23.11731 5.90176
v 45.99038 -23.11731 5.66155
v 45.56428 -23.11731 6.30494
v 45.75669 -22.87709 6.14198
v 45.80450 -22.87709 6.07389
v 46.04472 -22.87709 5.73142
v 45.80450 -22.75032 6.14198
v 46.04472 -22.58958 5.90176
v 45.85093 -22.63687 6.14198
v 45.80450 -22.63687 6.18962
v 46.04472 -22.39666 5.99515
v 46.28493 -22.31132 5.66155
v 46.15760 -22.15644 5.90176
v 46.28493 -22.15644 5.72800
v 46.04472 -22.15644 6.04738
v 46.28493 -21.91622 5.80513
v 46.19776 -21.91622 5.90176
v 46.41628 -21.91622 5.66155
v 46.04472 -21.91622 6.06425
v 45.98808 -21.67601 6.14198
v 45.93241 -22.39666 6.14198
v 45.96357 -22.15644 6.14198
v 45.97173 -21.91622 6.14198
v 46.04472 -21.43579 6.13294
v 46.03619 -21.43579 6.14198
v 46.29118 -21.43579 5.90176
v 46.52514 -21.43579 5.66957
v 46.48594 -21.67601 5.66155
v 46.28493 -21.43579 5.90719
v 45.80450 -22.39666 6.26388
v 46.52514 -21.19557 5.70873
v 46.28493 -21.19557 5.97241
v 45.80450 -22.15644 6.30776
v 46.11990 -21.19557 6.14198
v 45.80280 -21.67601 6.38220
v 45.80450 -21.67601 6.37987
v 46.28493 -20.95536 6.03768
v 46.39428 -20.95536 5.90176
v 45.98040 -20.95536 6.38220
v 46.04472 -20.71514 6.38644
v 46.28493 -20.47492 6.13522
v 45.80450 -21.66589 6.38220
v 45.84884 -21.43579 6.38220
v 45.85128 -20.71514 6.62241
v 45.91782 -20.47492 6.62241
v 45.83428 -20.23470 6.86263
v 46.04472 -20.23470 6.51679
v 45.80450 -20.23470 6.91949
v 46.04472 -19.99449 6.58317
v 46.04472 -19.87324 6.62241
v 45.97831 -19.51405 6.86263
v 46.07302 -19.75427 6.62241
v 45.84309 -19.51405 7.10284
v 46.04472 -19.51405 6.76025
v 46.04472 -19.27384 6.84957
v 45.88802 -19.27384 7.10284
v 46.04472 -19.23817 6.86263
v 46.09534 -19.03362 6.86263
v 46.04472 -18.79340 7.02416
v 46.33504 -20.23470 6.14198
v 46.57417 -20.23470 5.90176
v 46.51023 -19.75427 6.14198
v 46.28493 -19.99449 6.27346
v 46.74293 -19.75427 5.90176
v 46.76536 -19.64466 5.90176
v 46.79192 -19.51405 5.90176
v 47.00558 -19.27384 5.76955
v 46.85667 -19.27384 5.90176
v 46.52514 -19.70415 6.14198
v 46.52514 -19.51405 6.19112
v 46.52514 -19.27384 6.24207
v 46.92925 -19.03362 5.90176
v 46.76536 -19.03362 6.03191
v 46.76536 -18.57625 6.14198
v 46.18961 -19.99449 6.38220
v 46.26255 -19.75427 6.38220
v 46.35244 -19.51405 6.38220
v 46.41517 -19.27384 6.38220
v 46.14727 -19.51405 6.62241
v 46.28493 -19.51405 6.46046
v 46.27518 -19.03362 6.62241
v 46.52514 -19.03362 6.27956
v 46.44741 -19.03362 6.38220
v 46.52514 -18.79340 6.32233
v 46.28493 -18.79340 6.65772
v 46.14729 -18.79340 6.86263
v 47.00558 -18.55319 5.91835
v 46.83868 -18.31297 6.14198
v 46.88888 -18.07275 6.14198
v 47.00558 -17.11189 6.25139
v 47.11489 -16.87167 6.14198
v 46.52514 -18.58320 6.38220
v 46.52514 -18.55319 6.39198
v 46.52514 -18.31297 6.48661
v 46.76536 -18.31297 6.22549
v 46.61993 -18.31297 6.38220
v 46.69602 -18.07275 6.38220
v 46.74984 -17.83254 6.38220
v 46.52514 -18.07275 6.58678
v 46.52514 -17.97850 6.62241
v 46.56597 -17.83254 6.62241
v 46.25477 -18.31297 6.86263
v 46.04472 -18.60488 7.10284
v 46.04472 -18.31297 7.25378
v 46.32116 -18.07275 6.86263
v 46.52514 -17.83254 6.68071
v 46.18269 -18.07275 7.10284
v 46.28493 -17.83254 7.05680
v 46.76536 -17.76010 6.38220
v 46.76536 -17.59232 6.43031
v 46.62698 -17.59232 6.62241
v 46.90342 -17.11189 6.38220
v 47.00558 -16.63145 6.39103
v 46.76536 -17.00853 6.62241
v 46.28493 -17.59232 7.16404
v 46.52514 -17.11189 6.95142
v 46.58132 -17.11189 6.86263
v 46.55541 -16.63145 7.10284
v 47.15298 -16.63145 6.14198
v 47.24580 -16.39124 6.10259
v 47.21696 -16.39124 6.14198
v 46.87087 -16.63145 6.62241
v 46.97735 -16.15102 6.62241
v 46.76536 -16.43470 6.86263
v 46.76536 -16.15102 6.95760
v 47.03095 -15.91080 6.62241
v 45.73464 -19.51405 7.34306
v 45.80450 -19.11186 7.34306
v 45.80450 -18.79340 7.51714
v 45.66549 -18.79340 7.82349
v 45.94331 -18.55319 7.34306
v 45.83598 -18.55319 7.58328
v 45.71542 -18.55319 7.82349
v 45.76623 -18.31297 7.82349
v 46.05622 -18.07275 7.34306
v 45.58091 -18.07275 8.30393
v 44.95399 -26.48035 4.70068
v 45.80450 -24.84018 4.70068
v 45.80450 -24.79883 4.73549
v 45.64999 -25.03904 4.70068
v 45.56428 -25.03904 4.77571
v 45.84426 -24.79883 4.70068
v 45.80450 -24.55861 4.97746
v 45.56428 -24.79401 4.94090
v 45.84978 -24.55861 4.94090
v 46.04472 -24.55861 4.75004
v 46.04472 -24.60365 4.70068
v 46.10992 -24.31839 4.94090
v 45.85038 -24.31839 5.18111
v 45.80450 -24.31839 5.21391
v 46.04472 -24.31839 5.01116
v 46.04472 -24.09556 5.18111
v 46.04472 -24.07818 5.19032
v 45.80450 -24.07818 5.39372
v 46.08801 -24.55861 4.70068
v 46.37067 -24.33566 4.54366
v 46.28493 -24.07818 4.92818
v 46.27607 -24.07818 4.94090
v 46.43804 -24.07818 4.70068
v 46.05579 -24.07818 5.18111
v 46.28493 -24.06075 4.94090
v 46.38850 -23.83796 4.94090
v 46.52514 -23.83796 4.76096
v 46.28493 -23.83796 5.05728
v 46.52514 -23.59774 4.90412
v 45.90508 -23.83796 5.42133
v 46.04472 -23.59774 5.36786
v 46.52514 -24.07818 4.56241
v 45.87763 -24.86415 4.62337
v 45.07639 -25.99991 4.94090
v 45.08384 -25.99991 4.93127
v 45.08384 -25.98540 4.94090
v 45.08384 -25.75969 5.05648
v 45.08384 -25.51948 5.12043
v 45.32406 -25.90340 4.70068
v 45.18945 -25.75969 4.94090
v 45.32406 -25.75969 4.78833
v 45.40084 -25.75969 4.70068
v 45.32406 -25.51948 4.86969
v 45.25874 -25.51948 4.94090
v 45.47799 -25.51948 4.70068
v 45.08384 -25.27926 5.16567
v 45.06956 -25.27926 5.18111
v 45.32406 -25.27926 4.92038
v 45.53696 -25.38307 4.67535
v 45.32406 -25.19960 4.94090
v 45.54131 -25.27926 4.70068
v 45.56428 -25.21407 4.70068
v 45.38203 -25.03904 4.94090
v 45.14257 -25.03904 5.18111
v 45.32406 -25.03904 4.99494
v 45.55944 -24.79883 4.94090
v 45.56428 -24.79883 4.93676
v 45.32406 -24.79883 5.14622
v 45.32406 -24.75693 5.18111
v 45.56428 -24.53559 5.18111
v 45.32406 -24.55861 5.37605
v 45.32406 -24.52042 5.42133
v 45.54240 -24.31839 5.42133
v 45.56428 -24.31839 5.40089
v 45.56428 -24.29826 5.42133
v 45.56428 -24.07818 5.63166
v 45.77332 -24.07818 5.42133
v 45.80450 -24.03162 5.42133
v 45.99468 -23.59774 5.42133
v 45.69447 -23.83796 5.66155
v 45.80450 -23.83796 5.52956
v 46.08851 -23.35753 5.42133
v 45.89306 -23.35753 5.66155
v 46.09333 -22.87709 5.66155
v 46.19247 -23.11731 5.42133
v 46.28493 -22.87709 5.42104
v 46.36094 -22.63687 5.42133
v 46.28493 -22.39666 5.62281
v 46.33411 -22.15644 5.66155
v 46.52514 -22.13481 5.42133
v 46.52514 -21.67601 5.61494
v 46.53214 -21.43579 5.66155
v 45.08384 -26.48035 4.51488
v 45.43286 -25.78364 4.62035
v 45.56428 -25.51948 4.59939
v 42.36445 -24.79883 10.70610
v 42.39050 -24.55861 10.94631
v 42.29055 -24.31839 11.42675
v 42.26728 -24.55861 11.18653
v 42.44146 -24.20857 11.18653
v 42.50083 -23.83796 11.42675
v 42.58387 -23.59774 11.42675
v 42.68168 -23.59774 11.08873
v 42.72816 -23.11731 11.42675
v 42.75771 -23.34311 11.13019
v 42.68168 -23.11731 11.54729
v 42.50535 -23.11731 11.90718
v 42.63534 -22.63687 11.90718
v 42.90322 -22.63687 11.42675
v 42.68168 -22.51551 11.90718
v 42.80920 -22.15644 11.90718
v 43.16212 -22.15644 11.09970
v 42.96185 -21.67601 11.90718
v 43.33108 -21.48509 11.15134
v 43.16212 -21.19557 11.84830
v 43.14274 -21.19557 11.90718
v 43.16212 -20.75945 12.38762
v 43.54229 -20.23470 11.90718
v 43.48932 -20.95536 11.13849
v 42.68168 -22.15644 12.15113
v 42.76128 -21.67601 12.38762
v 42.68168 -21.34769 12.86805
v 43.16212 -20.71514 12.42947
v 43.64309 -20.23470 11.42675
v 43.64254 -19.81216 11.90718
v 43.79859 -19.75427 11.42675
v 43.65237 -19.75427 11.90718
v 43.75134 -19.27384 11.90718
v 44.00504 -19.49100 11.12455
v 44.02673 -18.31297 11.90718
v 44.10714 -18.79340 11.42675
v 43.64254 -19.75427 11.93584
v 43.55688 -19.27384 12.38762
v 43.96409 -17.83254 12.38762
v 44.18606 -17.83254 11.90718
v 43.84029 -18.31297 12.38762
v 44.35769 -17.35210 11.90718
v 44.21554 -18.31297 11.42675
v 44.40932 -17.83254 11.42675
v 44.60342 -17.31852 11.42675
v 44.44738 -16.87167 11.90718
v 44.12298 -17.07959 12.38762
v 44.12298 -16.87167 12.47517
v 44.60342 -16.39124 11.81467
v 44.55360 -16.39124 11.90718
v 44.80300 -16.39124 11.42675
v 44.60342 -16.25436 11.90718
v 44.92081 -15.91080 11.42675
v 44.60342 -15.91080 12.23863
v 44.89022 -15.43037 11.90718
v 45.08384 -15.43037 11.25465
v 44.30422 -16.39124 12.38762
v 44.60342 -15.76636 12.38762
v 44.12298 -16.39124 12.80025
v 44.12298 -16.31744 12.86805
v 44.30819 -15.91080 12.86805
v 44.60342 -15.43037 12.64484
v 44.82067 -14.94994 12.38762
v 45.12052 -14.70972 11.66696
v 44.60342 -14.94994 12.92384
v 44.92776 -14.46951 12.38762
v 44.76226 -14.46951 12.86805
v 45.08384 -13.98907 12.28771
v 44.97903 -13.50864 12.86805
v 45.12640 -13.66554 12.46047
v 45.08384 -13.05671 12.86805
v 45.32117 -13.02821 12.38762
v 45.08950 -13.02821 12.86805
v 44.60342 -14.46951 13.23154
v 44.62708 -13.98907 13.34848
v 45.08384 -13.02821 12.87901
v 45.22301 -12.54777 12.86805
v 45.44817 -12.54777 12.38762
v 45.08384 -12.54777 13.22568
v 45.04044 -12.54777 13.34848
v 45.27444 -12.06734 13.34848
v 45.42617 -12.06734 12.86805
v 45.08384 -12.13280 13.82892
v 45.11483 -12.06734 13.82892
v 45.42944 -11.58690 13.34848
v 45.56428 -11.54530 12.86805
v 45.56428 -11.10647 13.00239
v 45.26842 -11.58690 13.82892
v 45.28854 -11.10647 13.82892
v 42.44146 -24.31839 11.08385
v 42.66169 -23.83796 10.94631
v 42.68168 -23.76963 10.94631
v 42.73411 -23.59774 10.94631
v 42.92190 -23.35753 10.70804
v 42.92190 -23.06815 10.94631
v 49.32824 -7.26300 6.14198
v 49.13625 -7.50322 6.38220
v 49.45519 -7.50322 5.90176
v 49.41953 -7.74343 5.90176
v 49.16753 -7.35045 6.38220
v 49.18885 -7.26300 6.38220
v 49.01440 -7.50322 6.62241
v 49.16753 -7.26300 6.42583
v 49.40775 -7.02278 6.13772
v 49.40513 -7.02278 6.14198
v 49.40775 -7.01597 6.14198
v 49.56609 -7.02278 5.90176
v 49.50780 -6.78257 6.14198
v 49.64796 -6.75362 5.90176
v 49.64796 -6.54235 6.08863
v 49.62400 -6.54235 6.14198
v 49.74924 -6.30213 6.14198
v 49.73753 -6.54235 5.90176
v 49.86622 -6.30213 5.90176
v 49.88247 -6.06191 6.14198
v 49.27489 -7.02278 6.38220
v 49.40775 -6.78257 6.35788
v 49.39742 -6.78257 6.38220
v 49.17689 -7.02278 6.62241
v 49.40775 -6.76396 6.38220
v 49.40775 -6.61903 6.62241
v 49.65781 -6.30213 6.38220
v 49.77526 -6.06191 6.38220
v 49.88818 -5.82170 6.33726
v 49.86629 -5.82170 6.38220
v 49.64796 -6.14414 6.62241
v 49.75062 -5.82170 6.62241
v 49.88818 -5.73039 6.38220
v 49.98496 -5.82170 6.14198
v 50.00665 -6.06191 5.90176
v 50.12840 -5.74278 5.90176
v 50.12840 -5.58148 5.95924
v 49.91175 -5.58148 6.38220
v 50.12840 -5.34126 6.00829
v 49.88818 -5.58148 6.42787
v 48.18185 -7.26300 9.26480
v 48.20666 -7.26300 9.18578
v 48.20666 -7.17350 9.26480
v 48.32224 -7.02278 9.02458
v 48.20666 -7.02278 9.36781
v 48.09872 -7.26300 9.50501
v 48.16335 -7.50322 9.02458
v 47.89411 -7.74343 9.50501
v 48.07618 -7.05079 9.73288
v 47.90211 -8.94452 8.06371
v 47.92625 -9.18473 7.82349
v 47.99770 -8.94452 7.82349
v 47.67448 -9.18473 8.54414
v 47.72623 -8.94452 8.53743
v 47.93363 -8.46408 8.30393
v 47.69579 -9.42495 8.30393
v 47.72623 -9.42495 8.20145
v 47.72623 -8.70430 8.69904
v 47.93044 -8.22387 8.54414
v 47.96645 -8.35909 8.30393
v 47.96645 -8.22387 8.43566
v 47.64573 -8.94452 8.78436
v 47.69750 -8.70430 8.78436
v 47.48602 -8.93135 9.26480
v 47.61927 -8.70430 9.02458
v 47.96645 -8.13610 8.54414
v 48.16166 -8.70430 7.58328
v 48.20666 -8.83278 7.34306
v 47.96645 -9.35349 7.58328
v 48.07000 -8.70430 7.82349
v 48.24778 -8.46408 7.58328
v 48.20666 -8.30914 7.82349
v 48.03986 -8.46408 8.06371
v 48.23092 -7.98365 8.06371
v 48.44688 -7.98365 7.58760
v 48.45267 -7.74343 7.82349
v 48.34562 -7.74343 8.06371
v 48.46328 -7.50322 8.06371
v 48.68993 -7.26300 7.82349
v 48.68710 -7.50322 7.51305
v 48.58453 -7.26300 8.06371
v 48.12339 -7.98365 8.30393
v 48.24609 -7.74343 8.30393
v 48.16521 -7.74343 8.54414
v 48.44688 -7.35861 8.30393
v 48.44688 -7.26300 8.44276
v 48.22803 -7.50322 8.78436
v 48.33512 -7.26300 8.78436
v 48.44688 -7.18460 8.54414
v 48.49319 -7.26300 8.30393
v 48.20666 -7.54485 8.78436
v 48.09876 -7.74343 8.78436
v 48.03715 -7.74343 9.02458
v 48.20666 -7.50322 8.86359
v 48.20666 -7.40189 9.02458
v 47.94474 -9.42495 7.58328
v 47.72623 -9.58293 8.06371
v 48.81792 -7.02278 7.82349
v 48.92623 -7.02278 7.58328
v 48.70104 -7.02278 8.06371
v 48.80117 -6.78257 8.06371
v 48.92731 -6.78362 7.82349
v 48.92731 -6.78257 7.82430
v 48.92731 -6.54235 7.96642
v 49.04218 -6.78257 7.58328
v 49.00439 -6.54235 7.82349
v 49.13345 -6.54235 7.58328
v 49.05944 -6.30213 7.82349
v 48.92054 -6.30213 8.06371
v 47.62144 -9.42495 8.54414
v 49.19775 -6.30213 7.58328
v 49.09736 -6.06191 7.82349
v 48.94715 -6.06191 8.06371
v 49.11442 -5.82170 7.82349
v 47.48602 -9.28427 9.02458
v 48.68371 -6.78257 8.30393
v 48.68710 -6.78257 8.29676
v 48.50481 -7.02278 8.54414
v 48.56977 -6.78257 8.54414
v 48.68710 -6.77116 8.30393
v 48.68710 -6.54235 8.40524
v 48.44688 -7.02278 8.69251
v 48.44688 -6.85719 8.78436
v 48.27970 -6.78257 9.26480
v 48.44688 -6.54235 8.88433
v 48.51910 -6.30213 8.78436
v 48.68710 -6.06191 8.49075
v 48.41674 -6.30213 9.02458
v 48.79453 -5.82170 8.30393
v 48.92731 -5.58148 8.08546
v 48.68710 -5.58148 8.50648
v 48.68710 -5.34126 8.52083
v 48.67721 -5.34126 8.54414
v 48.54574 -6.06191 8.78436
v 48.44688 -6.06406 9.02458
v 48.48812 -5.58148 9.02458
v 48.48977 -5.34126 9.02458
v 48.58335 -5.10105 8.78436
v 47.61294 -8.46408 9.26480
v 47.78292 -8.22387 9.02458
v 47.72623 -8.22387 9.20936
v 47.53159 -8.46408 9.50501
v 47.54903 -8.22387 9.74523
v 47.24580 -9.17096 9.74523
v 47.37775 -8.70430 9.74523
v 47.08419 -9.42495 9.98545
v 47.22385 -8.94452 9.98545
v 47.29681 -8.70430 9.98545
v 47.45232 -8.46408 9.74523
v 47.48602 -8.37272 9.74523
v 47.48602 -8.20458 9.98545
v 47.05657 -9.18473 10.22566
v 47.13548 -8.94452 10.22566
v 47.24580 -8.70430 10.14391
v 47.24580 -8.63165 10.22566
v 47.00558 -9.04504 10.46588
v 47.00558 -8.94452 10.56657
v 47.35221 -8.22387 10.46588
v 47.24580 -8.46408 10.45605
v 48.20246 -6.78257 9.50501
v 48.30607 -6.54235 9.26480
v 48.18497 -6.50850 9.67628
v 48.25407 -6.30213 9.50501
v 48.35714 -6.06191 9.26480
v 48.38540 -5.82170 9.26480
v 48.27665 -6.06191 9.50501
v 48.30195 -5.82170 9.50501
v 48.44688 -5.58148 9.14133
v 48.40289 -5.58148 9.26480
v 48.32142 -5.58148 9.50501
v 47.24580 -9.48755 9.50501
v 48.21029 -6.06191 9.74523
v 48.18786 -6.30213 9.74523
v 48.20666 -6.06191 9.75995
v 48.17477 -5.82170 9.98545
v 47.17527 -9.42495 9.74523
v 48.20666 -5.47694 9.98545
v 48.28391 -5.10105 9.74523
v 46.98537 -9.42495 10.22566
v 48.92731 -5.14851 8.06371
v 48.68710 -5.10105 8.53498
v 48.58770 -4.86083 8.78436
v 48.44688 -5.10105 9.14710
v 48.51113 -4.62061 9.02458
v 48.68710 -4.55831 8.54414
v 48.54127 -4.14018 9.02458
v 48.69065 -4.38040 8.54414
v 48.54540 -3.89996 9.02458
v 48.68710 -3.89996 8.59908
v 48.29563 -4.86083 9.74523
v 48.43391 -4.62061 9.26480
v 48.44688 -4.38040 9.29256
v 48.18336 -5.10105 10.17762
v 47.81052 -8.03594 9.25816
v 47.62838 -8.06051 9.78006
v 47.94405 -7.26300 9.98545
v 47.96645 -7.26300 9.91134
v 47.81512 -7.26300 10.46588
v 47.48602 -7.74343 10.90363
v 47.96645 -7.19080 9.98545
v 47.96645 -6.78257 10.41518
v 47.95618 -6.78257 10.46588
v 47.77175 -7.02278 10.94631
v 48.06220 -6.78257 9.98545
v 47.96645 -6.30213 10.75232
v 48.09544 -5.34126 10.46588
v 47.96645 -5.82170 10.91854
v 48.44688 -3.41953 9.40638
v 48.72300 -3.65975 8.54414
v 48.26211 -4.38040 9.98545
v 48.41467 -3.89996 9.50501
v 48.42290 -3.41953 9.50501
v 48.23968 -3.41953 10.46588
v 48.37505 -2.93910 9.98545
v 48.14796 -4.38040 10.46588
v 47.96645 -4.86083 11.10520
v 47.97536 -5.34126 10.94631
v 47.96645 -4.38040 11.40075
v 48.07576 -3.65975 11.23458
v 48.45800 -2.93910 9.50501
v 48.74040 -2.69888 8.73632
v 48.52593 -2.45866 9.50501
v 48.44688 -2.93910 9.55866
v 48.44688 -2.42579 9.98545
v 48.63589 -1.49780 9.50501
v 48.32270 -2.93910 10.46588
v 48.38624 -2.45866 10.46588
v 48.24250 -2.93910 10.94631
v 48.31907 -2.45866 10.94631
v 48.44019 -1.97823 10.46588
v 48.57552 -1.49780 9.98545
v 48.36010 -1.97823 10.94631
v 46.28493 -13.29237 9.50501
v 46.28493 -13.50864 9.40437
v 46.52514 -13.02821 9.07089
v 46.70850 -13.26842 8.54414
v 46.76536 -12.78799 8.66583
v 46.28817 -13.74886 9.26480
v 46.53275 -13.50864 8.78436
v 46.28493 -13.26842 9.51609
v 46.28493 -13.02821 9.63982
v 46.10925 -13.74886 9.74523
v 46.12414 -13.26842 9.98545
v 46.07180 -13.50864 9.98545
v 46.52514 -12.54777 9.28677
v 46.76536 -12.30756 8.85494
v 47.00558 -12.37032 8.30393
v 47.00558 -12.06734 8.38527
v 46.87424 -11.82712 8.78436
v 47.00558 -11.82712 8.46004
v 47.01406 -11.58690 8.54414
v 46.91927 -11.58690 8.78436
v 46.76536 -11.82712 9.06905
v 47.00558 -11.34669 8.70567
v 46.74329 -11.58690 9.26480
v 46.80256 -11.34669 9.26480
v 47.03815 -11.10647 8.78436
v 47.02166 -10.86625 9.02458
v 47.24580 -11.03728 8.30393
v 47.29116 -11.34669 8.06371
v 47.24580 -10.68498 8.54414
v 47.48602 -10.62604 7.96998
v 47.17895 -10.62604 8.78436
v 47.33077 -10.38582 8.54414
v 47.00182 -10.62604 9.26480
v 47.22619 -10.14560 9.02458
v 46.30030 -12.78799 9.74523
v 46.58668 -12.30756 9.26480
v 46.49404 -12.30756 9.50501
v 46.52514 -12.06734 9.56392
v 46.15330 -12.78799 10.22566
v 46.28126 -12.54777 9.98545
v 46.46301 -12.06734 9.74523
v 46.38230 -12.06734 9.98545
v 46.52514 -11.82712 9.70283
v 46.71375 -11.34669 9.50501
v 46.76536 -11.10647 9.52861
v 46.42603 -11.82712 9.98545
v 46.52514 -11.34669 9.98434
v 46.04472 -13.02821 10.40922
v 46.28493 -12.16542 10.22566
v 46.04472 -12.54777 10.71497
v 46.28493 -11.78742 10.46588
v 46.37788 -11.34669 10.46588
v 46.52514 -11.04901 10.22566
v 46.87681 -10.38582 9.74523
v 46.97646 -10.38582 9.50501
v 46.71809 -10.62604 9.98545
v 47.00558 -10.14560 9.62151
v 46.76536 -10.14560 10.23628
v 46.93957 -9.90539 9.98545
v 47.12334 -9.90539 9.50501
v 47.03402 -9.90539 9.74523
v 47.00558 -9.66517 10.01048
v 47.24580 -9.78493 9.26480
v 46.49216 -10.62604 10.70610
v 46.57095 -10.62604 10.46588
v 46.55061 -10.38582 10.70610
v 46.76536 -9.83157 10.46588
v 46.80927 -9.66517 10.46588
v 46.60410 -10.14560 10.70610
v 46.70704 -9.66517 10.70610
v 46.77447 -9.42495 10.70610
v 46.85815 -9.18473 10.70610
v 46.76536 -9.42495 10.72853
v 46.21770 -11.85576 10.63746
v 46.19650 -11.10647 11.18653
v 46.04472 -17.59232 7.56920
v 45.98418 -17.83254 7.58328
v 46.28493 -17.35210 7.25916
v 46.04472 -17.35210 7.69888
v 46.28493 -17.17000 7.34306
v 46.43276 -17.11189 7.10284
v 46.28493 -16.87167 7.49667
v 46.04472 -17.11189 7.83981
v 46.42193 -16.63145 7.34306
v 46.62035 -16.39124 7.10284
v 46.28493 -16.63145 7.63686
v 46.52514 -16.25463 7.34306
v 46.52514 -16.15102 7.40122
v 46.73931 -15.91080 7.10284
v 46.62003 -15.91080 7.34306
v 46.52514 -15.80389 7.58328
v 46.28493 -16.15102 7.88168
v 46.76536 -15.43037 7.29531
v 46.52514 -15.43037 7.77784
v 46.76536 -15.19016 7.40314
v 47.00558 -14.70972 7.18207
v 46.28493 -15.75684 8.06371
v 46.28493 -15.43037 8.27567
v 46.56687 -15.19016 7.82349
v 46.34510 -15.19016 8.30393
v 46.51817 -14.94994 8.06371
v 46.52514 -14.94994 8.04738
v 46.76536 -14.70972 7.63281
v 46.04472 -15.91080 8.60880
v 46.48972 -14.70972 8.30393
v 46.25274 -15.19016 8.54414
v 46.32642 -14.94994 8.54414
v 46.90907 -14.22929 7.58328
v 46.57775 -14.70972 8.06371
v 46.76536 -13.98907 8.05857
v 47.00558 -13.74886 7.62039
v 47.14159 -14.22929 7.10284
v 47.19622 -13.98907 7.10284
v 46.87132 -13.50864 8.06371
v 47.00558 -13.41564 7.82349
v 46.93073 -13.26842 8.06371
v 47.20043 -13.50864 7.34306
v 47.25269 -13.74886 7.10284
v 47.24580 -13.74886 7.11649
v 47.24580 -13.50864 7.23906
v 47.30645 -13.50864 7.10284
v 47.24580 -13.35439 7.34306
v 47.42361 -13.02821 7.10284
v 47.24580 -13.26842 7.40910
v 47.24580 -12.78799 7.69727
v 47.00558 -13.02821 8.04202
v 46.28493 -14.68724 8.78436
v 46.52514 -14.46951 8.36275
v 46.65598 -13.98907 8.30393
v 46.52514 -14.05173 8.54414
v 46.28493 -14.46951 8.88991
v 46.22076 -14.46951 9.02458
v 46.38258 -14.22929 8.78436
v 46.42496 -13.98907 8.78436
v 46.28493 -13.98907 9.13067
v 46.76536 -13.50864 8.30177
v 46.59226 -13.74886 8.54414
v 46.76536 -13.50413 8.30393
v 46.81695 -13.26842 8.30393
v 46.87286 -13.02821 8.30393
v 46.52514 -13.74886 8.67590
v 46.52514 -13.53699 8.78436
v 47.48602 -12.82373 7.10284
v 47.48602 -12.43072 7.34306
v 47.24580 -12.54777 7.77420
v 47.64114 -12.30756 7.10284
v 47.48602 -12.06734 7.47493
v 47.00558 -12.78799 8.14966
v 47.24580 -12.06734 7.90454
v 47.73687 -11.58690 7.10284
v 47.60792 -11.58690 7.34306
v 47.48602 -11.66199 7.58328
v 47.72623 -11.10647 7.23888
v 47.48602 -11.34669 7.67356
v 47.56121 -11.10647 7.58328
v 47.37840 -11.58690 7.82349
v 47.48602 -10.86625 7.84708
v 47.60955 -10.86625 7.58328
v 47.72623 -10.86625 7.34858
v 47.72623 -10.34821 7.58328
v 47.72623 -10.14560 7.67077
v 47.88915 -10.14560 7.34306
v 47.61001 -10.38582 7.82349
v 47.50729 -10.38582 8.06371
v 47.71706 -9.90539 7.82349
v 47.81239 -9.90539 7.58328
v 47.93954 -9.90539 7.34306
v 47.96645 -9.66517 7.39713
v 47.87424 -9.66517 7.58328
v 47.96645 -9.42495 7.53166
v 47.77836 -9.66517 7.82349
v 47.48602 -10.15891 8.30393
v 47.39233 -9.90539 8.78436
v 47.48602 -9.90539 8.54269
v 47.55891 -9.66517 8.54414
v 47.48602 -9.90381 8.54414
v 47.46996 -9.66517 8.78436
v 47.24580 -10.07707 9.02458
v 48.16912 -9.42495 7.10284
v 46.93426 -15.67059 6.86263
v 47.00558 -15.67059 6.75629
v 47.00558 -15.43811 6.86263
v 47.00558 -15.43037 6.86668
v 47.00802 -15.43037 6.86263
v 47.19321 -14.70972 6.86263
v 47.43583 -13.50864 6.86263
v 47.47962 -13.26842 6.86263
v 47.48602 -13.26842 6.85171
v 45.82166 -18.07275 7.82349
v 45.80450 -17.67439 8.06371
v 47.88721 -11.58690 6.86263
v 44.50727 -20.23470 9.26480
v 44.63342 -20.23470 9.02458
v 44.34164 -20.47492 9.50501
v 44.36320 -20.37673 9.50501
v 44.39620 -20.23470 9.50501
v 44.55442 -19.99449 9.26480
v 44.50996 -19.75427 9.50501
v 44.60688 -19.75427 9.26480
v 44.36320 -20.23470 9.57861
v 44.35059 -19.99449 9.74523
v 44.40940 -19.75427 9.74523
v 44.12298 -20.12719 10.22566
v 44.31574 -19.75427 9.98545
v 44.57447 -19.51405 9.50501
v 44.84364 -19.75427 8.81637
v 44.67200 -19.51405 9.26480
v 44.84364 -19.32642 9.02458
v 44.84364 -19.27384 9.06332
v 44.84512 -19.03362 9.26480
v 44.60342 -19.27384 9.62128
v 44.84364 -18.79340 9.46719
v 44.82822 -18.79340 9.50501
v 44.63747 -19.03362 9.74523
v 44.60342 -19.12518 9.74523
v 44.80637 -18.55319 9.74523
v 44.60342 -18.84826 9.98545
v 44.89790 -18.55319 9.50501
v 45.08384 -18.31297 9.24149
v 44.84364 -18.74274 9.50501
v 44.96326 -18.31297 9.50501
v 45.08384 -18.27527 9.26480
v 45.08384 -18.07275 9.39459
v 44.84364 -18.55319 9.64616
v 45.08384 -17.91669 9.50501
v 44.86474 -18.07275 9.98545
v 44.79636 -18.31297 9.98545
v 45.32406 -17.59232 9.18819
v 45.08384 -17.83254 9.56970
v 43.88276 -20.71514 10.42082
v 44.03637 -20.47492 10.22566
v 43.88276 -20.47492 10.57230
v 43.95193 -19.99449 10.70610
v 44.12298 -19.79218 10.46588
v 43.64254 -20.71514 10.91367
v 43.64254 -20.67171 10.94631
v 43.70957 -20.47492 10.94631
v 43.88276 -19.99449 10.88148
v 44.12298 -19.56276 10.70610
v 43.88276 -19.92434 10.94631
v 44.12298 -19.51405 10.77071
v 44.12298 -19.37573 10.94631
v 44.36320 -19.31705 10.22566
v 44.22500 -19.51405 10.46588
v 44.30807 -19.27384 10.46588
v 44.37756 -19.03362 10.46588
v 44.45051 -18.79340 10.46588
v 44.14477 -19.51405 10.70610
v 44.24117 -19.27384 10.70610
v 44.16233 -19.27384 10.94631
v 44.31161 -19.03362 10.70610
v 44.37257 -18.79340 10.70610
v 44.23618 -19.03362 10.94631
v 44.71497 -18.55319 9.98545
v 45.08384 -17.60292 9.74523
v 45.08384 -17.59232 9.75340
v 44.84364 -17.88925 10.22566
v 45.32406 -17.35210 9.34176
v 45.08704 -17.59232 9.74523
v 45.15334 -17.35210 9.74523
v 45.08384 -17.35210 9.92320
v 45.32406 -17.08547 9.50501
v 45.08384 -17.25004 9.98545
v 45.16830 -16.87167 9.98545
v 45.08384 -17.11189 10.06670
v 44.60342 -18.55319 10.29122
v 44.63491 -18.31297 10.46588
v 44.78397 -17.83254 10.46588
v 44.44599 -18.55319 10.70610
v 44.60342 -18.12669 10.70610
v 44.35058 -18.55319 10.94631
v 44.42350 -18.31297 10.94631
v 44.60342 -17.83254 10.94979
v 44.76633 -17.59232 10.70610
v 44.84364 -17.59232 10.45671
v 44.89658 -17.35210 10.46588
v 44.84081 -17.59232 10.46588
v 44.94784 -16.87167 10.70610
v 45.07917 -16.87167 10.22566
v 45.06176 -16.63145 10.46588
v 44.82778 -17.11189 10.94631
v 44.88815 -16.87167 10.94631
v 44.12298 -18.79340 11.39070
v 44.25718 -18.55319 11.18653
v 44.15468 -18.47476 11.48271
v 44.36320 -18.07275 11.28378
v 44.54368 -17.64037 11.27856
v 45.13500 -16.63145 10.22566
v 45.32406 -16.34231 9.98545
v 45.27197 -16.15102 10.22566
v 45.17745 -16.15102 10.46588
v 45.23949 -15.91080 10.46588
v 45.33587 -15.91080 10.22566
v 45.08384 -16.21049 10.70610
v 45.15064 -15.91080 10.70610
v 45.32406 -15.53279 10.46588
v 43.66009 -20.95536 10.70610
v 43.68467 -20.37049 11.13849
v 43.81962 -19.98280 11.10646
v 44.12298 -19.27384 11.05486
v 44.60342 -17.35210 11.40296
v 44.59475 -17.35210 11.42675
v 45.02282 -16.15102 10.94631
v 45.62092 -17.59232 8.54414
v 45.80450 -17.35210 8.27468
v 45.85342 -17.11189 8.30393
v 46.04472 -16.78419 8.06371
v 45.57386 -17.35210 8.78436
v 45.80450 -16.88400 8.54414
v 45.50623 -17.59232 8.78436
v 45.52868 -17.11189 9.02458
v 45.35580 -17.35210 9.26480
v 45.70199 -16.87167 8.78436
v 45.65630 -16.63145 9.02458
v 45.56252 -16.63145 9.26480
v 45.32406 -16.63145 9.80190
v 46.04472 -16.39124 8.28413
v 46.04472 -16.35638 8.30393
v 46.09661 -16.15102 8.30393
v 46.00039 -16.15102 8.54414
v 46.04472 -15.67059 8.78426
v 46.04472 -15.20596 9.02458
v 46.21928 -14.94994 8.78436
v 45.92805 -16.39124 8.54414
v 45.80450 -16.63145 8.67647
v 45.82256 -16.39124 8.78436
v 45.72578 -16.39124 9.02458
v 45.80502 -16.15102 9.02458
v 45.95069 -15.67059 9.02458
v 45.80450 -15.91080 9.21005
v 45.56428 -16.63145 9.26017
v 45.56428 -16.62553 9.26480
v 45.43063 -16.39124 9.74523
v 45.56428 -16.31757 9.50501
v 45.71111 -16.15102 9.26480
v 45.78043 -15.91080 9.26480
v 45.56428 -15.91080 9.71580
v 45.32406 -16.39124 9.95588
v 45.55012 -15.91080 9.74523
v 45.48978 -15.67059 9.98545
v 45.80450 -15.81292 9.26480
v 45.80450 -15.67059 9.32701
v 45.88554 -15.43037 9.26480
v 45.71398 -15.67059 9.50501
v 45.80450 -15.43037 9.42252
v 45.98270 -14.94994 9.26480
v 45.80450 -15.19016 9.52486
v 45.80450 -14.94994 9.64881
v 45.56428 -15.32841 9.98545
v 45.56428 -14.97056 10.22566
v 45.44126 -15.43037 10.22566
v 45.32406 -15.16639 10.70610
v 45.47265 -14.94994 10.46588
v 46.04472 -14.46951 9.42327
v 45.09264 -15.19016 11.42675
v 46.04472 -14.00197 9.74523
v 45.82964 -14.70972 9.74523
v 45.90250 -14.46951 9.74523
v 45.80221 -14.46951 9.98545
v 45.80450 -14.22929 10.14822
v 46.01104 -13.74886 9.98545
v 45.56428 -14.64417 10.46588
v 45.91488 -13.74886 10.22566
v 45.75578 -13.98907 10.46588
v 45.35549 -14.70972 10.94631
v 45.56428 -14.22929 10.80826
v 45.56428 -13.98907 11.01255
v 45.98663 -13.50864 10.22566
v 45.82874 -13.74886 10.46588
v 45.90289 -13.50864 10.46588
v 45.80450 -13.56104 10.70610
v 45.81919 -13.50864 10.70610
v 45.56428 -13.74886 11.17393
v 45.78902 -13.26842 10.94631
v 45.94210 -13.02821 10.70610
v 45.80450 -13.26842 10.90699
v 45.80450 -13.02821 11.05766
v 46.04472 -12.78799 10.56296
v 45.81901 -12.78799 11.18653
v 45.26188 -15.43037 10.70610
v 45.27308 -14.70972 11.18653
v 45.33295 -14.46951 11.18653
v 45.30714 -14.22929 11.42675
v 45.32406 -13.98907 11.55435
v 45.08384 -14.22929 12.05605
v 45.26751 -13.74886 11.90718
v 45.68621 -13.26842 11.18653
v 45.56428 -13.32609 11.42675
v 45.56428 -13.02821 11.65213
v 45.41541 -13.50864 11.66696
v 45.33907 -13.50864 11.90718
v 45.41233 -13.26842 11.90718
v 45.32406 -13.50864 11.96844
v 45.80540 -12.54777 11.42675
v 46.04472 -12.20298 10.94631
v 45.99766 -12.06734 11.18653
v 45.79916 -12.30756 11.66696
v 45.97334 -11.82712 11.42675
v 45.56689 -12.78799 11.90718
v 45.80450 -11.82712 11.95069
v 46.04472 -11.44681 11.42675
v 45.78062 -11.58690 12.14740
v 45.95213 -11.10647 11.90718
v 45.55537 -12.54777 12.14740
v 45.69360 -12.06734 12.14740
v 45.65830 -11.82712 12.38762
v 46.14236 -11.32333 11.21443
v 46.10351 -11.10647 11.42675
v 45.08384 -15.91080 10.90199
v 45.12215 -15.67059 10.94631
v 48.79714 -10.86625 5.66155
v 48.92731 -10.86625 5.50288
v 48.92731 -10.62604 5.51903
v 48.81167 -10.62604 5.66155
v 48.92731 -10.38582 5.54247
v 48.83004 -10.38582 5.66155
v 48.92731 -10.14560 5.61511
v 48.88865 -10.14560 5.66155
v 48.62518 -10.86625 5.90176
v 48.66065 -10.62604 5.90176
v 48.40458 -11.10647 6.14198
v 48.51145 -10.62604 6.14198
v 48.68627 -10.38582 5.90176
v 48.72652 -10.14560 5.90176
v 48.68710 -10.14560 5.97060
v 49.16753 -10.62604 5.26186
v 48.96946 -11.10647 5.42133
v 49.01354 -10.62604 5.42133
v 49.16753 -10.38582 5.30017
v 49.28312 -10.38582 5.18111
v 49.11384 -10.14560 5.42133
v 49.16753 -10.14560 5.36636
v 49.33132 -10.14560 5.18111
v 48.80355 -9.90539 5.90176
v 49.00932 -9.90539 5.66155
v 48.92731 -9.66517 5.87022
v 48.68710 -9.90539 6.06062
v 48.68710 -9.68601 6.14198
v 48.69309 -9.66517 6.14198
v 48.97251 -9.42495 5.90176
v 48.58524 -9.42495 6.38220
v 48.92731 -8.94452 6.11669
v 49.16753 -10.01540 5.42133
v 49.40243 -9.90539 5.18111
v 49.21270 -9.90539 5.42133
v 49.40775 -9.89004 5.18111
v 49.40775 -9.66517 5.28767
v 49.30770 -9.66517 5.42133
v 49.16753 -9.90539 5.47945
v 49.16753 -9.66517 5.60601
v 49.12118 -9.66517 5.66155
v 49.40775 -9.42495 5.38463
v 49.17890 -9.42495 5.66155
v 49.40775 -9.31662 5.42133
v 49.22158 -9.18473 5.66155
v 49.40775 -9.18473 5.46520
v 49.58784 -9.42495 5.18111
v 49.45429 -9.18473 5.42133
v 49.69790 -9.18473 5.18111
v 48.44688 -9.90539 6.44212
v 48.68710 -9.66517 6.15011
v 48.74726 -8.94452 6.38220
v 48.43349 -9.42495 6.62241
v 48.50350 -9.18473 6.62241
v 48.34977 -9.18473 6.86263
v 48.20666 -9.42495 7.03062
v 49.88818 -9.28188 4.94090
v 49.40775 -8.70430 5.67460
v 49.56890 -8.94452 5.42133
v 49.16753 -8.94452 5.80695
v 49.64796 -8.70430 5.44087
v 49.88818 -8.70430 5.20698
v 49.64796 -8.22387 5.55297
v 49.54607 -8.22387 5.66155
v 49.16753 -8.73013 5.90176
v 48.92731 -8.70430 6.21246
v 49.16753 -8.46408 6.01127
v 49.40775 -8.22387 5.82220
v 49.21096 -7.98365 6.14198
v 49.64796 -7.98365 5.59158
v 49.64796 -7.74343 5.64001
v 49.62533 -7.74343 5.66155
v 49.64796 -7.64885 5.66155
v 49.64796 -7.50322 5.69520
v 49.94070 -7.26300 5.42133
v 49.64796 -7.26300 5.74601
v 49.40775 -7.98365 5.86990
v 49.38343 -7.98365 5.90176
v 48.58305 -8.94452 6.62241
v 48.65147 -8.70430 6.62241
v 48.71839 -8.46408 6.62241
v 48.92731 -8.29292 6.38220
v 48.79180 -8.22387 6.62241
v 48.44688 -8.94452 6.81128
v 48.41370 -8.94452 6.86263
v 48.27573 -8.94452 7.10284
v 48.48716 -8.70430 6.86263
v 48.57388 -8.46408 6.86263
v 48.68710 -8.22387 6.81376
v 48.66157 -8.22387 6.86263
v 48.44688 -8.46024 7.10284
v 48.92731 -7.98365 6.53313
v 48.87214 -7.98365 6.62241
v 48.92731 -7.81842 6.62241
v 48.68710 -8.15160 6.86263
v 48.92731 -7.74343 6.66956
v 48.63963 -7.98365 7.10284
v 48.92731 -7.50322 6.83646
v 48.91727 -7.50322 6.86263
v 48.92731 -7.47424 6.86263
v 48.68710 -7.74343 7.21160
v 48.83059 -7.50322 7.10284
v 49.03255 -7.98365 6.38220
v 49.09228 -7.74343 6.38220
v 48.95121 -7.74343 6.62241
v 49.08086 -7.26300 6.62241
v 49.00491 -7.26300 6.86263
v 48.94265 -7.26300 7.10284
v 49.75068 -7.02278 5.66155
v 49.88818 -7.02278 5.49651
v 49.88818 -6.78257 5.54047
v 49.79484 -6.78257 5.66155
v 49.88818 -6.54235 5.65193
v 49.88146 -6.54235 5.66155
v 49.88818 -6.52757 5.66155
v 49.64796 -7.02278 5.79103
v 49.64796 -6.78257 5.88402
v 49.63737 -6.78257 5.90176
v 49.16753 -7.04316 6.62241
v 49.57992 -6.30213 6.62241
v 49.11533 -7.02278 6.86263
v 49.16753 -7.02278 6.65471
v 49.24610 -6.78257 6.86263
v 49.40775 -6.54235 6.78246
v 49.67881 -6.06191 6.62241
v 49.78902 -5.58148 6.62241
v 49.88818 -5.10105 6.47359
v 49.50010 -6.30213 6.86263
v 49.58166 -6.06191 6.86263
v 49.64796 -5.82170 6.82979
v 49.63238 -5.82170 6.86263
v 49.51197 -5.82170 7.10284
v 49.64796 -5.69875 6.86263
v 49.65900 -5.58148 6.86263
v 49.67228 -5.34126 6.86263
v 49.54206 -5.34126 7.10284
v 49.98626 -6.78257 5.42133
v 50.12840 -6.78257 5.25625
v 50.06551 -6.54235 5.42133
v 50.12840 -6.39639 5.42133
v 50.34623 -6.30213 5.18111
v 50.17216 -6.30213 5.42133
v 50.00794 -6.30213 5.66155
v 50.12840 -6.30213 5.48332
v 50.36861 -6.23145 5.18111
v 50.36861 -6.06191 5.26226
v 50.12840 -6.07845 5.66155
v 50.36861 -5.82170 5.38313
v 50.12840 -6.06191 5.67629
v 50.22707 -5.82170 5.66155
v 50.36861 -5.73867 5.42133
v 50.28031 -5.58148 5.66155
v 50.46712 -5.34126 5.42133
v 50.48483 -5.82170 5.18111
v 50.60856 -5.34126 5.18111
v 50.36861 -5.34126 5.58829
v 50.12840 -5.82170 5.86314
v 50.10915 -5.82170 5.90176
v 50.15693 -5.58148 5.90176
v 49.84783 -4.62061 6.62241
v 49.88818 -4.62061 6.55763
v 49.88818 -4.14018 6.58982
v 49.68375 -5.10105 6.86263
v 49.64796 -4.86083 6.94840
v 50.01937 -3.89996 6.38220
v 49.88818 -3.65975 6.54709
v 49.69524 -4.38040 6.86263
v 49.66380 -3.89996 6.86263
v 49.64796 -4.14018 6.90329
v 49.65337 -3.65975 6.86263
v 49.64796 -3.41953 6.86906
v 49.88818 -3.41953 6.53279
v 49.64796 -3.65975 6.86959
v 49.64796 -3.89996 6.88222
v 49.98519 -3.17931 6.38220
v 49.88818 -2.93910 6.51994
v 49.65257 -3.17931 6.86263
v 49.64315 -2.69888 6.86263
v 49.46548 -3.41953 7.10284
v 49.40775 -2.93910 7.17457
v 49.88818 -2.69888 6.52448
v 49.82966 -2.45866 6.62241
v 49.67782 -2.21845 6.86263
v 50.60883 -5.10105 5.29240
v 50.79838 -4.62062 5.12579
v 50.60883 -4.72475 5.42133
v 50.38592 -5.10105 5.66155
v 50.36861 -4.86083 5.76946
v 50.61956 -4.62061 5.42133
v 50.79417 -4.38040 5.18111
v 50.47392 -4.62061 5.66155
v 50.60883 -4.62061 5.43931
v 50.60883 -4.14018 5.44229
v 50.11753 -4.86083 6.14198
v 50.36861 -4.62061 5.81996
v 50.31469 -4.62061 5.90176
v 50.31884 -4.38040 5.90176
v 50.15624 -4.62061 6.14198
v 50.12840 -4.38040 6.21734
v 50.80593 -4.14018 5.18111
v 50.62948 -3.65975 5.42133
v 50.36861 -4.14018 5.79851
v 50.36861 -3.89996 5.78885
v 50.84905 -3.65975 5.11116
v 50.60883 -3.65975 5.45146
v 50.29762 -3.89996 5.90176
v 50.12840 -4.14018 6.21339
v 50.15878 -3.89996 6.14198
v 50.30541 -3.65975 5.90176
v 50.15917 -3.65975 6.14198
v 50.36861 -3.41953 5.83104
v 50.12840 -3.89996 6.19686
v 50.12840 -3.17931 6.17902
v 50.60883 -3.03339 5.42133
v 50.33247 -3.17931 5.90176
v 50.36861 -2.93910 5.83625
v 50.32635 -2.93910 5.90176
v 50.12840 -2.69888 6.16661
v 50.30306 -2.69888 5.90176
v 50.36861 -2.69888 5.79496
v 50.40527 -2.45866 5.66155
v 50.22100 -2.21845 5.90176
v 50.12077 -2.45866 6.14198
v 50.44688 -2.69888 5.66155
v 50.12840 -2.21845 6.07118
v 50.07754 -1.97823 6.14198
v 50.12840 -1.97823 6.04503
v 50.20768 -1.97823 5.90176
v 50.12840 -1.73801 6.07212
v 50.08990 -1.73801 6.14198
v 50.23042 -1.73801 5.90176
v 50.12840 -1.49780 6.13899
v 50.27514 -1.49780 5.90176
v 49.88818 -2.21845 6.52710
v 49.96513 -1.73801 6.38220
v 49.74326 -10.62604 4.70068
v 49.77607 -10.38582 4.70068
v 49.55872 -10.14560 4.94090
v 49.64796 -10.14560 4.85201
v 49.81243 -10.14560 4.70068
v 49.64796 -9.90539 4.91068
v 49.61926 -9.90539 4.94090
v 49.64796 -9.81548 4.94090
v 49.88818 -9.82916 4.70068
v 49.88818 -9.66517 4.75806
v 49.64796 -9.66517 5.00106
v 49.88818 -9.42495 4.86860
v 49.64796 -9.42495 5.11572
v 50.17071 -9.18473 4.70068
v 50.70754 -6.30213 4.70068
v 50.84905 -5.82170 4.60998
v 50.79377 -5.82170 4.70068
v 50.84905 -5.57918 4.70068
v 50.84905 -5.34126 4.79272
v 50.39767 -5.98419 5.25191
v 50.98076 -4.54055 4.86100
v 49.88818 -10.62604 4.54101
v 50.36861 -9.70290 4.22025
v 49.94920 -9.66517 4.70068
v 50.36861 -9.66517 4.23689
v 50.38117 -9.66517 4.22025
v 50.36861 -9.18473 4.46500
v 48.13874 -11.82712 6.38220
v 48.31944 -11.58690 6.14198
v 48.20666 -11.44646 6.38220
v 47.98473 -11.82712 6.62241
v 48.04131 -11.58690 6.62241
v 48.25060 -11.10647 6.38220
v 47.96645 -11.10647 6.85350
v 48.13978 -10.86625 6.62241
v 47.96064 -11.10647 6.86263
v 47.96645 -11.07260 6.86263
v 47.86369 -10.86625 7.10284
v 47.96645 -10.86625 6.92726
v 47.96645 -10.62604 7.01797
v 48.45798 -10.86625 6.14198
v 48.44688 -10.38582 6.29713
v 48.44688 -10.86625 6.15731
v 48.20666 -10.62604 6.57262
v 48.17702 -10.62604 6.62241
v 48.22886 -10.38582 6.62241
v 48.28944 -10.14560 6.62241
v 48.00213 -10.86625 6.86263
v 48.09757 -10.38582 6.86263
v 48.15459 -10.14560 6.86263
v 48.02581 -10.14560 7.10284
v 48.20603 -9.90539 6.86263
v 48.20666 -9.90212 6.86263
v 48.07729 -9.90539 7.10284
v 48.12513 -9.66517 7.10284
v 48.20666 -9.23612 7.10284
v 48.20666 -9.18473 7.12679
v 48.35001 -8.70430 7.10284
v 48.44527 -8.46408 7.10284
v 48.44688 -8.22387 7.34046
v 48.44865 -7.98365 7.58328
v 48.55022 -7.74343 7.58328
v 48.87447 -7.26300 7.34306
v 47.84270 -10.38582 7.34306
v 48.92731 -7.16737 7.34306
v 49.16753 -6.78257 7.21279
v 49.19447 -6.78257 7.10284
v 49.16753 -6.70595 7.34306
v 49.23783 -6.54235 7.34306
v 49.31777 -6.54235 7.10284
v 49.31918 -6.30213 7.34306
v 49.40775 -6.32925 7.10284
v 49.41689 -6.30213 7.10284
v 49.16753 -6.54235 7.50920
v 49.36864 -6.06191 7.34306
v 49.40775 -5.82170 7.31032
v 49.38990 -5.82170 7.34306
v 49.23808 -6.06191 7.58328
v 49.16753 -5.82170 7.73615
v 49.47942 -6.06191 7.10284
v 49.40775 -5.34126 7.33447
v 49.25985 -5.58148 7.58328
v 49.25130 -5.34126 7.58328
v 49.10903 -5.58148 7.82349
v 49.16753 -5.58148 7.73187
v 49.09214 -5.34126 7.82349
v 49.40775 -5.10105 7.34061
v 49.16753 -5.10105 7.68205
v 49.21711 -4.86083 7.58328
v 49.40775 -4.86083 7.32514
v 49.16753 -4.38040 7.62116
v 49.32771 -4.14018 7.34306
v 49.64796 -4.62061 6.95044
v 49.64796 -4.38040 6.93153
v 49.06040 -4.86083 7.82349
v 48.92104 -4.86083 8.06371
v 48.92731 -4.38040 8.03873
v 49.16753 -3.89996 7.58540
v 49.16753 -3.88649 7.58328
v 49.40775 -3.65975 7.18247
v 49.15038 -3.65975 7.58328
v 49.14283 -3.41953 7.58328
v 49.16753 -3.41953 7.53701
v 49.28356 -3.41953 7.34306
v 49.03904 -3.89996 7.82349
v 48.92731 -3.89996 8.03830
v 49.03240 -3.65975 7.82349
v 49.03373 -3.41953 7.82349
v 48.92731 -3.53212 8.06371
v 48.79089 -4.38040 8.30393
v 48.80521 -3.89996 8.30393
v 48.68710 -4.14018 8.57555
v 48.81829 -3.65975 8.30393
v 49.16753 -2.93910 7.57880
v 49.28388 -3.17931 7.34306
v 49.16753 -2.69888 7.62916
v 49.32163 -2.69888 7.34306
v 49.16753 -2.45866 7.69543
v 49.04562 -3.17931 7.82349
v 48.92731 -3.17931 8.14219
v 48.92731 -2.93910 8.19177
v 48.92731 -2.45866 8.22698
v 48.89571 -2.69888 8.30393
v 49.16753 -2.21845 7.77160
v 49.40775 -2.21845 7.32626
v 49.40775 -1.97823 7.39640
v 49.40775 -1.49780 7.45168
v 49.18958 -1.73801 7.82349
v 49.64796 -1.97823 6.96497
v 49.60082 -1.73801 7.10284
v 49.64796 -1.49780 7.03260
v 49.13924 -2.21845 7.82349
v 49.16753 -2.00039 7.82349
v 49.16753 -1.97823 7.82799
v 49.01476 -2.21845 8.06371
v 49.16753 -1.49780 7.91843
v 49.07917 -1.73801 8.06371
v 49.16753 -1.73801 7.86869
v 48.89036 -2.93910 8.30393
v 48.78164 -3.17931 8.54414
v 48.89877 -2.45866 8.30393
v 48.82359 -2.21845 8.54414
v 48.92731 -2.08805 8.30393
v 48.88967 -1.73801 8.54414
v 48.92731 -1.49780 8.54395
v 49.13808 -1.25758 8.06371
v 48.44688 -8.46408 7.09955
v 49.16753 -6.92312 6.86263
v 49.38587 -6.54235 6.86263
v 49.40775 -6.50234 6.86263
v 49.70121 -4.62061 6.86263
v 49.73882 -1.49780 6.86263
v 49.47390 -1.25758 7.34306
v 49.40775 -1.01737 7.47268
v 49.64796 -1.25758 7.03529
v 49.64796 -1.01737 7.02604
v 49.35554 -0.77715 7.58328
v 49.40775 -0.77715 7.46550
v 49.40775 -0.29671 7.45616
v 49.57304 -0.53693 7.10284
v 49.45365 -0.29671 7.34306
v 49.16753 -1.01737 8.03153
v 49.15528 -1.01737 8.06371
v 49.25674 -0.77715 7.82349
v 49.16753 -0.77715 8.05359
v 49.16753 -0.65722 8.06371
v 49.68758 -0.29671 6.86263
v 49.36178 0.18372 7.58328
v 49.45318 0.18372 7.34306
v 49.40775 0.66415 7.47222
v 49.64796 -0.05650 6.91641
v 49.55689 0.18372 7.10284
v 49.54382 0.66415 7.10284
v 49.18322 -0.29671 8.06371
v 49.19668 -0.05650 8.06371
v 49.28991 0.66415 7.82349
v 49.17188 0.66415 8.25589
v 49.09842 -0.79433 8.23530
v 48.96990 -1.01737 8.54414
v 49.37052 0.66415 7.58328
v 49.40775 0.90437 7.50048
v 49.54505 0.90437 7.10284
v 49.39176 1.14459 7.58328
v 49.88818 -1.49780 6.58710
v 49.70997 -0.53693 6.86263
v 49.67600 -0.05650 6.86263
v 49.67175 0.18372 6.86263
v 49.66094 0.42393 6.86263
v 48.82056 -1.01737 9.02458
v 48.92731 -0.53693 8.79794
v 48.99923 -0.53693 8.54414
v 49.05004 -0.05650 8.54414
v 48.94425 -0.05650 9.02458
v 48.92731 0.42393 9.48801
v 49.24406 1.38480 8.06371
v 49.40377 1.38480 7.58328
v 49.14587 1.86523 8.54414
v 48.95695 0.90437 9.50501
v 48.97013 1.38480 9.50501
v 49.29960 2.34567 8.06371
v 49.10746 2.34567 9.02458
v 48.77938 -0.53693 9.50501
v 48.63039 -1.01737 9.98545
v 48.92446 0.42393 9.50501
v 48.67265 -0.05650 10.46588
v 48.83416 0.42393 9.98545
v 48.44688 -1.49780 10.77073
v 48.54971 -1.01737 10.46588
v 48.58874 -0.53693 10.46588
v 48.45272 -1.01737 10.94631
v 48.48666 -0.53693 10.94631
v 48.74204 0.42393 10.46588
v 48.44688 0.16647 11.42675
v 48.87324 0.90437 9.98545
v 48.93343 1.86523 9.98545
v 48.77622 0.90437 10.46588
v 48.81658 1.38480 10.46588
v 48.75542 1.86523 10.94631
v 48.52712 0.90437 11.42675
v 48.92731 2.74637 10.46588
v 49.27970 3.30654 8.54414
v 49.34487 3.30654 8.06371
v 49.36684 3.78697 8.06371
v 49.12571 3.78697 9.50501
v 48.59743 2.82610 11.42675
v 48.92731 2.82610 10.48923
v 48.27967 -1.49780 11.42675
v 48.21722 -0.53693 11.90718
v 48.41471 -0.05650 11.42675
v 48.44688 0.42393 11.53759
v 48.27105 -0.05650 11.90718
v 48.34235 0.42393 11.90718
v 48.14242 -0.05650 12.38762
v 48.25005 0.42393 12.38762
v 48.41833 0.90437 11.90718
v 48.50089 1.86523 11.90718
v 48.50486 2.34567 11.90718
v 48.33118 0.90437 12.38762
v 48.37659 1.38480 12.38762
v 48.38859 1.86523 12.38762
v 48.24596 2.34567 12.86805
v 48.15066 1.86523 13.34848
v 48.16386 1.38480 13.34848
v 48.06705 2.34567 13.34848
v 47.96645 2.34567 13.59289
v 48.63583 3.30654 11.42675
v 48.47631 2.82610 11.90718
v 48.44688 3.30654 11.98952
v 48.94926 3.30654 10.46588
v 48.65572 3.78697 11.42675
v 48.44688 3.78697 12.11089
v 48.25758 2.82610 12.86805
v 48.36413 3.30654 12.38762
v 48.30015 3.30654 12.86805
v 48.33401 3.78697 12.86805
v 48.44688 4.26740 12.34481
v 48.36069 4.26740 12.86805
v 48.69180 -1.97823 9.02458
v 48.05970 2.82610 13.34848
v 48.19415 3.30654 13.34848
v 47.96645 2.82610 13.53371
v 48.27181 3.78697 13.34848
v 48.25336 4.26740 13.34848
v 47.96645 3.44296 13.82892
v 48.05788 3.78697 13.82892
v 48.07446 4.26740 13.82892
v 48.34418 4.74784 12.86805
v 48.04543 4.74784 13.82892
v 48.16877 5.22827 13.34848
v 47.96645 4.26740 14.02993
v 46.06272 -10.86625 11.66696
v 45.93444 -10.82622 12.10736
v 46.03551 -10.62604 11.90718
v 46.04472 -10.62604 11.87482
v 45.97569 -10.38582 12.14740
v 46.04472 -10.38582 11.98998
v 46.04472 -10.14560 12.07229
v 45.99984 -10.14560 12.14740
v 45.86211 -10.62604 12.38762
v 45.85603 -10.38582 12.38762
v 45.84516 -10.14560 12.38762
v 45.80450 -10.38582 12.48211
v 45.80450 -10.14560 12.45368
v 46.04565 -9.90539 12.14740
v 45.86962 -9.90539 12.38762
v 46.04472 -9.90539 12.14876
v 46.04472 -9.66517 12.23403
v 45.93342 -9.66517 12.38762
v 46.04472 -9.42495 12.33566
v 45.80450 -9.90539 12.49008
v 45.87733 -9.42495 12.62783
v 46.14384 -10.86625 11.42675
v 46.28493 -10.66073 11.18653
v 46.18995 -10.62604 11.42675
v 46.16215 -10.38582 11.66696
v 46.28493 -10.38582 11.34064
v 46.28493 -10.25159 11.42675
v 46.28493 -9.91950 11.66696
v 46.07764 -10.38582 11.90718
v 46.18941 -9.90539 11.90718
v 46.37205 -9.90539 11.42675
v 46.28493 -9.66517 11.80722
v 46.39449 -9.42495 11.66696
v 46.52514 -9.18473 11.52076
v 46.45211 -9.18473 11.66696
v 46.28493 -9.42495 11.90316
v 46.28304 -9.42495 11.90718
v 46.28493 -9.41299 11.90718
v 46.28493 -9.18473 11.98862
v 46.20559 -9.18473 12.14740
v 46.04472 -9.31751 12.38762
v 46.52514 -8.96694 11.66696
v 46.39237 -8.94452 11.90718
v 46.52514 -8.94452 11.68266
v 46.52514 -8.70430 11.88082
v 46.65820 -8.94452 11.42675
v 46.53387 -8.94452 11.66696
v 46.76536 -8.68536 11.42675
v 46.52514 -8.67719 11.90718
v 46.76536 -8.47737 11.66696
v 46.76536 -8.29471 11.90718
v 46.26661 -8.94452 12.14740
v 46.28493 -8.88984 12.14740
v 46.36863 -8.70430 12.14740
v 46.14951 -8.94452 12.38762
v 46.28493 -8.70430 12.30994
v 46.52514 -8.46408 12.16407
v 46.28493 -8.63735 12.38762
v 46.30437 -8.49227 12.58307
v 46.60227 -8.22387 12.38762
v 46.80909 -8.22387 11.90718
v 46.85497 -7.98365 12.14740
v 47.00558 -7.89741 11.90718
v 46.98710 -7.74343 12.14740
v 46.76536 -8.00062 12.38762
v 46.91312 -7.74343 12.38762
v 47.02036 -7.50322 12.38762
v 47.19215 -7.50322 11.90718
v 47.24580 -7.05154 12.14740
v 47.03035 -7.36656 12.49110
v 47.30885 -6.78257 12.14740
v 47.01896 -7.26300 12.62783
v 47.24580 -6.54415 12.38762
v 46.52514 -8.04630 12.86805
v 46.04472 -8.66229 12.86805
v 46.69268 -7.99502 12.54791
v 46.52514 -7.74343 13.29712
v 46.49361 -7.74343 13.34848
v 46.52514 -7.69431 13.34848
v 46.71944 -7.26300 13.34848
v 46.19616 -7.74343 13.82892
v 46.52514 -7.26300 13.76918
v 46.49699 -7.26300 13.82892
v 46.52514 -7.20543 13.82892
v 46.69619 -6.78257 13.82892
v 46.83523 -6.30213 13.82892
v 46.74822 -5.82170 14.30935
v 45.80065 -11.10647 12.38762
v 45.74352 -10.62604 12.62783
v 45.52596 -12.30756 12.38762
v 45.56428 -12.06734 12.47923
v 45.61783 -11.82712 12.49712
v 45.56428 -11.58690 12.84352
v 45.55775 -11.58690 12.86805
v 45.72346 -10.38582 12.62783
v 45.70631 -10.14560 12.62783
v 45.58690 -10.38582 12.90514
v 45.59582 -10.14560 12.86805
v 45.72837 -9.90539 12.62783
v 45.79185 -9.66517 12.62783
v 45.62328 -9.90539 12.86805
v 45.68494 -9.66517 12.86805
v 45.80450 -9.62685 12.62783
v 45.80450 -9.33179 12.86805
v 46.24761 -8.70430 12.38762
v 45.44834 -11.10647 13.34848
v 45.42814 -10.14560 13.34848
v 45.61251 -11.10647 12.86805
v 45.60653 -9.90539 12.94634
v 45.56428 -9.66517 13.17551
v 45.69451 -9.40342 13.04924
v 45.28259 -9.66517 13.82892
v 45.10749 -10.62604 14.30935
v 45.11779 -11.10647 14.30935
v 45.08384 -10.62604 14.37637
v 45.07842 -10.14560 14.30935
v 46.04472 -8.70430 12.82915
v 46.02644 -8.70430 12.86805
v 46.76524 -9.18473 10.94631
v 46.86065 -8.94452 10.94631
v 47.00558 -8.70430 10.85483
v 47.24310 -8.46408 10.46588
v 47.24580 -8.22387 10.88327
v 47.22712 -8.22387 10.94631
v 47.00558 -8.46408 11.15326
v 47.24580 -8.18858 10.94631
v 46.76536 -8.94452 11.18021
v 46.86391 -8.70430 11.18653
v 47.00558 -8.22387 11.48008
v 47.24580 -8.03790 11.18653
v 47.48602 -7.50322 11.26405
v 47.24580 -7.86435 11.42675
v 47.59197 -7.50322 10.94631
v 47.69321 -7.26300 10.94631
v 47.69012 -7.02278 11.18653
v 47.50549 -7.26300 11.42675
v 47.07017 -7.98365 11.66696
v 47.00558 -8.08970 11.66696
v 47.24580 -7.74343 11.56321
v 47.46439 -7.02278 11.66696
v 47.72623 -7.16990 10.94631
v 47.72623 -7.02278 11.08485
v 47.72623 -6.88052 11.18653
v 47.74876 -6.78257 11.18653
v 47.87838 -6.54235 10.94631
v 47.54168 -6.78257 11.66696
v 47.70853 -6.54235 11.42675
v 47.79733 -6.54235 11.18653
v 47.83929 -6.30213 11.18653
v 47.74966 -6.30213 11.42675
v 47.48602 -6.56358 11.90718
v 47.60683 -6.54235 11.66696
v 47.68021 -6.06191 11.66696
v 47.49120 -6.54235 11.90718
v 47.72623 -6.06191 11.55445
v 47.77885 -6.06191 11.42675
v 47.72623 -5.82170 11.60164
v 47.70000 -5.82170 11.66696
v 47.42207 -6.30213 12.14740
v 47.48602 -6.06191 12.11586
v 47.60416 -5.82170 11.90718
v 47.72623 -5.58148 11.65323
v 47.81590 -5.58148 11.42675
v 47.72623 -5.53012 11.66696
v 47.83265 -5.34126 11.42675
v 47.36489 -6.54235 12.14740
v 47.48602 -6.54235 11.91702
v 47.24618 -6.54235 12.38762
v 47.37537 -6.06191 12.38762
v 47.48602 -5.82170 12.22517
v 47.48602 -5.58148 12.33117
v 47.28783 -6.06191 12.62783
v 47.72623 -5.10105 11.83748
v 47.48602 -4.62061 12.59026
v 47.39082 -4.38040 12.86805
v 47.48602 -4.38040 12.64612
v 47.41120 -4.14018 12.86805
v 47.24580 -4.38040 13.30117
v 47.24580 -4.27702 13.34848
v 47.34853 -3.89996 13.10827
v 47.48602 -3.89996 12.72533
v 47.29179 -3.89996 13.34848
v 47.36826 -3.65975 13.10827
v 47.44415 -3.65975 12.86805
v 47.39674 -3.41953 13.10827
v 47.31817 -3.65975 13.34848
v 47.34611 -3.41953 13.34848
v 47.38384 -3.17931 13.34848
v 47.48602 -3.17931 12.96388
v 47.49163 -2.93910 13.10827
v 47.48602 -2.70910 13.34848
v 47.59103 -2.45866 13.10827
v 47.61968 -2.69888 12.86805
v 47.22443 -4.16299 13.50863
v 47.11607 -3.89996 14.30935
v 47.00558 -4.86083 14.22047
v 47.35429 -2.93910 13.82892
v 47.48602 -2.45866 13.59096
v 47.48602 -1.97823 13.78674
v 47.47381 -1.97823 13.82892
v 47.60317 -1.97823 13.34848
v 47.50996 -1.49780 13.82892
v 47.65644 -1.49780 13.34848
v 47.27329 -2.93910 14.30935
v 47.24014 -1.49780 14.78979
v 47.45525 -1.01737 14.30935
v 47.19888 -1.97823 14.78979
v 47.58971 -1.01737 13.82892
v 47.70069 -1.01737 13.34848
v 47.66880 -0.53693 13.82892
v 47.78275 -0.53693 13.34848
v 47.76604 -0.05650 13.82892
v 47.96645 -0.00925 13.34848
v 47.96645 0.42393 13.62754
v 47.51862 -0.53693 14.30935
v 47.30518 -1.01737 14.78979
v 47.54191 -0.05650 14.30935
v 47.72059 0.90437 14.30935
v 47.96645 0.90437 13.79706
v 47.95251 0.90437 13.82892
v 47.96645 0.99547 13.82892
v 47.73365 1.38480 14.30935
v 47.96645 1.38480 13.89300
v 47.48602 1.38480 14.75672
v 47.66175 1.86523 14.30935
v 47.96645 1.86523 13.82951
v 47.96645 1.86694 13.82892
v 47.85856 2.34567 13.82892
v 47.59980 2.34567 14.30935
v 47.46636 1.38480 14.78979
v 47.37344 1.86523 14.78979
v 47.48602 1.86523 14.59290
v 48.12386 0.90437 13.34848
v 47.99665 1.38480 13.82892
v 47.95994 -5.82170 10.94631
v 47.84055 -6.10195 11.22657
v 47.96645 -5.34126 10.98258
v 47.85262 -5.10105 11.42675
v 46.51067 -10.14560 10.94631
v 46.52514 -10.07022 10.94631
v 46.55659 -9.90539 10.94631
v 46.60807 -9.66517 10.94631
v 46.46227 -9.90539 11.18653
v 46.58895 -9.42495 11.18653
v 46.52514 -9.42495 11.35487
v 46.49723 -9.42495 11.42675
v 46.67319 -9.18473 11.18653
v 46.76536 -8.93768 11.18653
v 46.77285 -8.46408 11.66696
v 47.00558 -7.98365 11.80307
v 49.40775 -3.17931 7.17053
v 49.29630 -2.93910 7.34306
v 49.49043 -2.45866 7.10284
v 49.70756 -1.97823 6.86263
v 47.49957 -5.34126 12.38762
v 47.72623 -4.95618 11.90718
v 47.88395 -4.86083 11.42675
v 47.84140 -4.62062 11.70128
v 47.74068 -4.86083 11.90718
v 47.96645 -4.14018 11.54643
v 47.81283 -4.38040 11.90718
v 47.87368 -3.89996 11.90718
v 47.96645 -3.89996 11.64669
v 47.98071 -3.65975 11.66696
v 47.89646 -3.65975 11.90718
v 47.99357 -3.41953 11.66696
v 47.52856 -5.10105 12.38762
v 47.55245 -4.86083 12.38762
v 47.68510 -4.62061 12.14740
v 47.72623 -4.28804 12.14740
v 47.49407 -4.38040 12.62783
v 47.63113 -4.14018 12.38762
v 47.64906 -3.89996 12.38762
v 47.67144 -3.65975 12.38762
v 47.72623 -3.41953 12.34473
v 47.58227 -3.41953 12.62783
v 47.47440 -3.41953 12.86805
v 47.99645 -4.14018 11.42675
v 47.96085 -2.93910 11.90718
v 47.77207 -2.93910 12.38762
v 47.89811 -2.69888 12.14740
v 47.96645 -2.89004 11.90718
v 47.72623 -2.69888 12.57697
v 47.96645 -2.45866 12.04781
v 47.57345 -2.93910 12.86805
v 47.48602 -3.35468 12.86805
v 47.66061 -2.45866 12.86805
v 47.90424 -1.97823 12.38762
v 47.72623 -2.21845 12.78770
v 48.24801 -1.97823 11.42675
v 47.95132 -1.49780 12.38762
v 47.79781 -1.49780 12.86805
v 47.96645 -1.01737 12.37876
v 47.96273 -1.01737 12.38762
v 47.80210 -1.01737 12.86805
v 47.96645 -0.53693 12.54581
v 47.87141 -0.53693 12.86805
v 47.96645 -0.26907 12.86805
v 48.02480 -0.53693 12.38762
v 48.04824 -0.05650 12.86805
v 48.18353 0.42393 12.86805
v 47.96645 -0.05650 13.28617
v 47.95055 -0.05650 13.34848
v 48.06948 0.42393 13.34848
v 47.96645 -2.93910 11.89037
v 48.19936 -2.45866 11.42675
v 42.83515 -32.48576 4.94090
v 42.92190 -32.66802 4.70068
v 42.92190 -32.48576 4.83173
v 42.92190 -32.30861 4.94090
v 43.16212 -32.21658 4.70068
v 42.95187 -32.24554 4.94090
v 42.92190 -32.24554 4.97378
v 43.21040 -31.93804 4.78663
v 42.92190 -32.00533 5.08263
v 43.15031 -31.76511 4.94090
v 43.23158 -31.52489 4.94090
v 43.35528 -31.76511 4.70068
v 43.40232 -31.63934 4.70068
v 43.44292 -31.52489 4.70068
v 43.29522 -31.28468 4.94090
v 43.64254 -31.28468 4.54097
v 43.56542 -31.04446 4.70068
v 43.40232 -31.04446 4.87129
v 43.40232 -30.80424 4.89996
v 43.64254 -30.80424 4.64734
v 43.61541 -30.56403 4.70068
v 43.40232 -30.56403 4.92600
v 43.40232 -30.46098 4.94090
v 43.40232 -30.32381 4.96750
v 43.16212 -30.56403 5.22557
v 43.23493 -30.32381 5.18111
v 43.40232 -30.08360 5.05208
v 43.30392 -30.08360 5.18111
v 43.41085 -29.84338 5.18111
v 43.54748 -29.60316 5.18111
v 43.84281 -28.88251 5.18111
v 43.88276 -28.73518 5.18111
v 43.88276 -28.64230 5.19928
v 44.36320 -28.64230 4.78396
v 44.44695 -28.64230 4.70068
v 44.23846 -28.40208 4.94090
v 44.36320 -28.40208 4.82625
v 44.49577 -28.40208 4.70068
v 43.16212 -30.32381 5.28709
v 43.16212 -30.08360 5.38841
v 43.16212 -30.02266 5.42133
v 43.40232 -29.60316 5.35165
v 43.64254 -29.36295 5.21591
v 43.64254 -28.88251 5.35445
v 43.64254 -28.64230 5.40570
v 43.62749 -28.64230 5.42133
v 44.51647 -28.16186 4.70068
v 43.70055 -31.76511 4.22025
v 43.59197 -31.04446 4.65807
v 50.98592 -1.25758 4.94090
v 51.08927 -1.49780 4.82459
v 51.08927 -1.25758 4.82683
v 51.20261 -1.25758 4.70068
v 51.20379 -1.49780 4.70068
v 51.08927 -1.01737 4.85803
v 51.01673 -1.01737 4.94090
v 50.84905 -1.25758 5.08791
v 51.06516 -0.77715 4.94090
v 51.26543 -0.77715 4.70068
v 51.22553 -1.01737 4.70068
v 51.08927 -0.60094 4.94090
v 51.29737 -0.53693 4.70068
v 51.09251 -0.53693 4.94090
v 50.84905 -0.77715 5.16604
v 50.84905 -0.67130 5.18111
v 50.85967 -0.53693 5.18111
v 51.08927 -0.53693 4.94434
v 51.08927 -0.40513 4.94090
v 51.30247 -0.29671 4.70068
v 51.08927 -0.29671 4.92689
v 51.08927 -0.05650 4.88937
v 50.85232 -0.29671 5.18111
v 51.07598 -0.29671 4.94090
v 51.27866 -0.05650 4.70068
v 51.24627 0.18372 4.70068
v 50.64562 -0.53693 5.42133
v 50.84905 -0.53693 5.19168
v 50.66325 -0.29671 5.42133
v 50.84905 -0.29671 5.18491
v 51.32948 -1.49780 4.54215
v 51.25817 -1.25758 4.64165
v 51.32948 -1.01737 4.56406
v 51.28945 -0.77715 4.66445
v 51.30749 -0.29671 4.68015
v 51.32948 -0.53693 4.65617
v 51.32948 -0.05650 4.64258
v 51.28101 0.18372 4.66455
v 51.22553 -1.01737 4.70068
v 51.08927 -1.01737 4.85803
v 51.08927 -1.25758 4.82683
v 51.20261 -1.25758 4.70068
v 51.08927 -0.60094 4.94090
v 51.26543 -0.77715 4.70068
v 51.29737 -0.53693 4.70068
v 50.84905 -0.67130 5.18111
v 50.84905 -0.77715 5.16604
v 51.06516 -0.77715 4.94090
v 51.08927 -0.40513 4.94090
v 51.08927 -0.29671 4.92689
v 51.07598 -0.29671 4.94090
v 51.09251 -0.53693 4.94090
v 51.03934 -0.05650 4.94090
v 51.08927 -0.05650 4.88937
v 51.27866 -0.05650 4.70068
v 51.30247 -0.29671 4.70068
v 50.85967 -0.53693 5.18111
v 51.08927 -0.53693 4.94434
v 50.85232 -0.29671 5.18111
v 50.84905 -0.25948 5.18111
v 51.00924 0.18372 4.94090
v 51.24627 0.18372 4.70068
v 50.99842 0.42393 4.94090
v 51.08927 0.42393 4.83830
v 50.84905 -0.05650 5.15587
v 50.84905 0.42393 5.12830
v 50.84905 0.18372 5.13150
v 51.01380 0.66415 4.94090
v 50.62241 -0.77715 5.42133
v 50.64562 -0.53693 5.42133
v 50.84905 -0.53693 5.19168
v 50.66325 -0.29671 5.42133
v 50.84905 -0.29671 5.18491
v 50.60883 -0.53693 5.46704
v 51.25817 -1.25758 4.64165
v 51.32948 -1.01737 4.56406
v 51.28945 -0.77715 4.66445
v 51.32948 -0.53693 4.65617
v 51.32948 -0.05650 4.64258
v 51.32948 0.42393 4.57812
v 51.28101 0.18372 4.66455
v 51.22115 0.42393 4.70068
v 50.77068 -1.25758 5.18111
v 50.83523 -0.77715 5.18111
v 50.59765 -1.25758 5.42133
v 50.60883 -1.01737 5.42044
v 50.60821 -1.01737 5.42133
v 50.44665 -1.01737 5.66155
v 50.60883 -1.00417 5.42133
v 50.62241 -0.77715 5.42133
v 50.12840 -1.48773 6.14198
v 50.36861 -1.01737 5.79411
v 50.03104 -1.01737 6.38220
v 50.36861 -0.77715 5.79634
v 50.30814 -0.77715 5.90176
v 50.17072 -0.53693 6.14198
v 50.45063 -0.77715 5.66155
v 49.88818 -0.77715 6.60971
v 50.12840 -0.53693 6.21752
v 50.02903 -0.53693 6.38220
v 50.01102 -0.29671 6.38220
v 50.12840 -0.29671 6.20079
v 50.12840 -0.05650 6.17954
v 49.88818 -0.05650 6.51582
v 49.84626 -0.29671 6.62241
v 49.88818 0.18372 6.47774
v 50.12840 0.18372 6.14938
v 50.12840 0.24268 6.14198
v 49.93139 0.42393 6.38220
v 50.36861 -1.89304 5.66155
v 50.83523 -0.77715 5.18111
v 50.98592 -1.25758 4.94090
v 50.84905 -1.25758 5.08791
v 50.84905 -1.49780 5.07919
v 50.44665 -1.01737 5.66155
v 50.60821 -1.01737 5.42133
v 50.60883 -1.00417 5.42133
v 50.60883 -0.77715 5.43854
v 50.45063 -0.77715 5.66155
v 50.30814 -0.77715 5.90176
v 50.36861 -0.77715 5.79634
v 50.31339 -0.53693 5.90176
v 50.17072 -0.53693 6.14198
v 50.49038 -0.29671 5.66155
v 50.60883 -0.29671 5.49500
v 50.66682 -0.05650 5.42133
v 50.60883 0.18372 5.51819
v 50.33208 -0.05650 5.90176
v 50.16433 -0.29671 6.14198
v 50.15522 -0.05650 6.14198
v 50.33183 0.18372 5.90176
v 50.36861 0.18372 5.85503
v 50.51292 0.42393 5.66155
v 50.12840 -0.29671 6.20079
v 50.12840 -0.05650 6.17954
v 50.13427 0.18372 6.14198
v 50.12840 0.18372 6.14938
v 49.93139 0.42393 6.38220
v 50.12840 0.24268 6.14198
v 50.11343 0.42393 6.14198
v 50.13427 0.18372 6.14198
v 50.33183 0.18372 5.90176
v 50.36861 0.42393 5.84712
v 50.12840 0.42393 6.12380
v 50.30488 0.66415 5.90176
v 50.36861 0.66415 5.82246
v 50.28051 0.90437 5.90176
v 50.36861 0.90437 5.78492
v 50.12840 0.66415 6.11302
v 50.49094 0.66415 5.66155
v 50.25039 1.38480 5.90176
v 50.36861 1.38480 5.73527
v 50.10148 1.14459 6.14198
v 50.36861 1.62502 5.73577
v 50.12840 1.62502 6.05309
v 50.22311 1.86523 5.90176
v 50.36861 1.86523 5.73155
v 50.08970 1.38480 6.14198
v 50.12840 1.86523 6.02308
v 50.20925 2.10545 5.90176
v 50.36861 2.10545 5.71683
v 50.20756 2.34567 5.90176
v 50.36861 2.34567 5.69416
v 50.12840 2.10545 6.00596
v 50.36861 2.58589 5.66968
v 50.12840 2.58589 6.03458
v 50.20269 2.82610 5.90176
v 50.12840 2.34567 6.01522
v 50.39600 2.34567 5.66155
v 43.40232 -21.67601 10.85523
v 43.23711 -21.91623 11.07185
v 43.64254 -21.42936 10.46588
v 43.55204 -20.95536 10.94631
v 43.64254 -20.95536 10.74352
v 50.84905 -4.38040 5.10188
v 50.98670 -4.14018 4.94090
v 51.15330 -4.14018 4.70068
v 51.08927 -3.89996 4.82103
v 51.18337 -3.89996 4.70068
v 51.20356 -3.65975 4.70068
v 51.08927 -3.41953 4.82214
v 51.08927 -3.17931 4.81184
v 50.96265 -3.17931 4.94090
v 51.25346 -3.17931 4.64321
v 50.84905 -2.93910 5.05414
v 51.32948 -2.93910 4.54783
v 50.84905 -3.17931 5.06792
v 51.17963 -2.69888 4.70068
v 51.32948 -4.38040 4.34854
v 51.32948 -3.89996 4.49317
v 51.32948 -3.41953 4.56617
v 51.32948 -2.45866 4.52644
v 51.20252 -2.21845 4.70068
v 51.32948 -1.49780 4.54215
v 50.76272 -3.17931 5.18111
v 50.75048 -2.93910 5.18111
v 50.84905 -2.69888 5.05217
v 50.96708 -2.45866 4.94090
v 51.18787 -2.45866 4.70068
v 50.60883 -2.69888 5.38245
v 50.36941 -2.21845 5.66155
v 50.03828 2.10545 6.14198
v 49.90461 2.10545 6.38220
v 49.90415 1.86523 6.38220
v 49.88818 2.10545 6.41725
v 49.88818 1.86523 6.41475
v 50.03828 2.10545 6.14198
v 50.04868 2.34567 6.14198
v 49.90415 1.86523 6.38220
v 49.88818 1.86523 6.41475
v 49.91254 1.62502 6.38220
v 49.90461 2.10545 6.38220
v 49.91676 2.34567 6.38220
v 50.12840 0.66415 6.11302
v 50.10445 0.66415 6.14198
v 50.11343 0.42393 6.14198
v 50.10242 0.90437 6.14198
v 49.91969 0.66415 6.38220
v 49.91846 0.90437 6.38220
v 49.88818 0.90437 6.42439
v 49.92533 1.14459 6.38220
v 50.10148 1.14459 6.14198
v 50.08970 1.38480 6.14198
v 49.92464 1.38480 6.38220
v 49.88818 1.14459 6.43527
v 49.88818 1.38480 6.44064
v 49.77120 1.14459 6.62241
v 49.78297 1.38480 6.62241
v 49.64796 0.90437 6.84972
v 50.10242 0.90437 6.14198
v 50.12840 0.90437 6.10805
v 50.06663 1.62502 6.14198
v 50.10445 0.66415 6.14198
v 49.91969 0.66415 6.38220
v 49.88818 0.66415 6.42871
v 49.91846 0.90437 6.38220
v 49.88818 0.90437 6.42439
v 49.92533 1.14459 6.38220
v 49.88818 1.14459 6.43527
v 49.92464 1.38480 6.38220
v 49.88818 1.62502 6.42690
v 49.91676 2.34567 6.38220
v 49.80296 2.34567 6.62241
v 49.78988 1.86523 6.62241
v 49.88818 2.58589 6.46745
v 49.88818 3.06632 6.49500
v 49.69770 2.82610 6.86263
v 49.64796 2.58589 6.97466
v 49.71317 3.06632 6.86263
v 49.73475 3.30654 6.86263
v 49.83147 3.54675 6.62241
v 49.64796 2.82610 6.97774
v 49.64796 3.54675 7.18284
v 49.64796 3.06632 7.01918
v 49.88818 3.54675 6.47977
v 49.83425 3.78697 6.62241
v 49.93472 3.78697 6.38220
v 49.88818 4.02719 6.50912
v 49.84090 4.02719 6.62241
v 49.88818 4.26740 6.53032
v 49.75040 3.54675 6.86263
v 49.68986 3.78697 7.10284
v 49.69445 4.02719 7.10284
v 49.76354 4.26740 6.86263
v 49.88818 4.50762 6.54615
v 49.78286 4.74784 6.86263
v 49.86189 4.74784 6.62241
v 49.79565 4.98806 6.86263
v 49.88818 4.98806 6.57562
v 49.88818 5.22827 6.59134
v 49.80346 5.22827 6.86263
v 49.67075 4.98806 7.29502
v 49.74276 5.46849 7.10284
v 49.88378 5.70871 6.62241
v 49.79710 6.18914 6.86263
v 49.88818 6.18914 6.60033
v 49.73907 5.94892 7.10284
v 49.73673 6.18914 7.10284
v 50.12840 3.54675 6.00358
v 50.12840 4.26740 6.09479
v 50.10140 4.26740 6.14198
v 50.04868 2.34567 6.14198
v 49.93353 2.58589 6.38220
v 50.06626 2.58589 6.14198
v 50.07374 2.82610 6.14198
v 49.93044 3.54675 6.38220
v 49.96128 4.26740 6.38220
v 50.12840 4.50762 6.12102
v 50.11655 4.50762 6.14198
v 50.23881 4.26740 5.90176
v 50.25718 4.74784 5.90176
v 50.11872 4.74784 6.14198
v 49.97167 4.50762 6.38220
v 50.12840 5.22827 6.07726
v 49.97079 5.70871 6.38220
v 49.61864 3.78697 7.34306
v 49.49458 3.54675 7.58328
v 49.63172 4.02719 7.34306
v 49.63674 4.26740 7.34306
v 49.40775 3.78697 7.92780
v 49.40775 4.13188 8.06371
v 49.25370 3.78697 8.54414
v 49.16840 4.26740 9.02458
v 49.68833 5.46849 7.29502
v 49.40775 5.22827 8.18096
v 49.70129 5.94892 7.29502
v 49.62749 5.70871 7.58328
v 49.40775 5.70871 8.34219
v 49.56220 6.18914 8.06371
v 49.33387 5.22827 8.54414
v 49.35509 5.70871 8.54414
v 49.40775 6.18914 8.59548
v 49.18516 5.70871 9.50501
v 49.12074 4.26740 9.50501
v 48.93525 3.78697 10.46588
v 49.09014 5.22827 9.98545
v 49.12641 6.18914 9.98545
v 49.02564 4.74784 10.46588
v 49.03307 5.22827 10.46588
v 49.02448 5.70871 10.46588
v 49.04362 6.18914 10.46588
v 48.95621 5.22827 10.94631
v 48.92995 5.70871 10.94631
v 48.92995 6.18914 10.94631
v 48.92731 5.70871 10.96114
v 49.88818 6.66957 6.61418
v 49.81397 6.66957 6.86263
v 49.74099 6.42936 7.10284
v 50.07915 6.42936 6.14198
v 50.05244 6.90979 6.14198
v 49.79675 7.15001 7.10284
v 49.83865 6.85296 6.82767
v 49.89016 6.90979 6.62241
v 49.88818 7.15001 6.65285
v 49.67365 6.66957 7.58328
v 49.57378 6.66957 8.06371
v 49.74770 7.63044 7.34306
v 49.59191 7.63044 8.06371
v 49.40775 6.66957 8.80186
v 49.45258 7.15001 8.54414
v 49.37353 7.15001 9.02458
v 49.47042 7.63044 8.54414
v 49.55407 8.11088 8.54414
v 49.36910 7.63044 9.02458
v 49.37800 8.11088 9.50501
v 49.70229 8.59131 8.06371
v 49.64671 8.59131 8.54414
v 49.69553 9.07174 8.54414
v 49.55967 8.59131 9.02458
v 49.57944 9.07174 9.02458
v 49.77683 9.07174 8.06371
v 49.70174 9.55218 8.54414
v 49.83035 9.55218 8.06371
v 49.69120 10.03261 8.54414
v 49.53551 9.55218 9.02458
v 49.61159 9.87246 8.76184
v 49.12319 6.66957 9.98545
v 49.27734 7.15001 9.50501
v 49.31103 7.63044 9.50501
v 49.07645 6.66957 10.46588
v 48.99921 6.66957 10.94631
v 49.10696 7.15001 10.94631
v 49.45481 8.59131 9.50501
v 49.45148 9.07174 9.50501
v 49.40775 8.59131 9.74017
v 49.40775 9.41003 9.50501
v 49.87202 10.03261 8.06371
v 49.78704 10.30080 8.30953
v 48.92731 6.66957 11.23820
v 50.06626 2.58589 6.14198
v 50.07374 2.82610 6.14198
v 49.93353 2.58589 6.38220
v 49.78704 10.30080 8.30953
v 49.80099 10.75326 8.30393
v 49.36190 8.59131 9.98545
v 49.40775 8.59131 9.74017
v 49.35653 9.07174 9.98545
v 49.40775 9.07174 9.70076
v 49.45148 9.07174 9.50501
v 49.45481 8.59131 9.50501
v 49.57944 9.07174 9.02458
v 49.27761 8.59131 10.46588
v 49.27969 9.07174 10.46588
v 49.17994 9.07174 10.94631
v 48.92731 9.92442 11.42675
v 49.09913 9.07174 11.42675
v 49.78710 1.62502 6.62241
v 49.88818 1.62502 6.42690
v 49.66821 1.38480 6.86263
v 49.64796 1.86523 6.99850
v 49.78988 1.86523 6.62241
v 49.88818 2.10545 6.41725
v 49.88818 1.38480 6.44064
v 49.64796 1.08849 6.86263
v 49.64796 1.14459 6.87088
v 49.65141 1.14459 6.86263
v 49.57549 1.38480 7.10284
v 49.64796 1.38480 6.91201
v 49.64796 2.10545 7.01563
v 49.64796 2.34567 6.99773
v 49.59675 2.82610 7.10284
v 49.50813 1.62502 7.34306
v 49.52229 1.86523 7.34306
v 49.40775 1.46315 7.58328
v 49.41458 1.70466 7.59611
v 49.51423 2.58589 7.34306
v 49.42427 2.10545 7.61513
v 49.40775 2.34567 7.69119
v 49.42722 2.58589 7.63046
v 49.40775 2.82610 7.71125
v 49.44105 3.06632 7.58328
v 49.40775 3.30654 7.75945
v 49.43103 3.06632 7.64411
v 49.46046 3.54676 7.68742
v 49.64796 1.08849 6.86263
v 49.77120 1.14459 6.62241
v 49.65141 1.14459 6.86263
v 51.08927 5.75085 4.94090
v 51.08927 5.70871 4.93069
v 51.11671 5.94892 4.94090
v 51.29346 5.94892 4.70068
v 51.12624 6.18914 4.94090
v 51.30286 6.18914 4.70068
v 50.84905 5.60085 5.18111
v 51.08927 5.94892 4.97383
v 51.30421 5.94892 4.67286
v 51.32948 6.18914 4.65597
v 51.29610 6.42936 4.70068
v 51.30687 6.42936 4.67527
v 51.29610 6.42936 4.70068
v 51.11408 6.42936 4.94090
v 51.12624 6.18914 4.94090
v 51.30286 6.18914 4.70068
v 51.30687 6.42936 4.67527
v 51.32948 6.18914 4.65597
v 51.32948 6.66957 4.61834
v 50.84388 3.78697 4.94090
v 50.84905 3.78697 4.93498
v 50.85653 4.02719 4.94090
v 50.84905 4.02719 4.94855
v 50.65905 4.02719 5.18111
v 50.84905 4.26740 4.96769
v 50.66674 4.26740 5.18111
v 51.08927 3.87924 4.70068
v 51.08094 3.78697 4.70068
v 51.08927 4.26740 4.74583
v 50.84905 4.50762 4.97222
v 50.66775 4.50762 5.18111
v 50.84905 4.74784 4.98060
v 50.67762 4.74784 5.18111
v 50.84905 4.98806 5.01025
v 50.70457 4.98806 5.18111
v 50.96444 5.22827 4.94090
v 50.91795 4.98806 4.94090
v 50.89350 5.94892 5.18111
v 51.08927 6.18914 4.98253
v 50.84905 6.18914 5.20615
v 50.60883 4.02719 5.25674
v 50.60883 3.54675 5.23434
v 50.37223 4.26740 5.66155
v 50.36498 4.02719 5.66155
v 50.60883 4.50762 5.26617
v 50.52627 4.74784 5.42133
v 50.36861 4.74784 5.70048
v 50.57566 5.22827 5.42133
v 50.39695 4.98806 5.66155
v 50.40759 5.22827 5.66155
v 50.23782 5.22827 5.90176
v 50.36861 5.22827 5.71296
v 50.60883 5.46849 5.42535
v 50.42007 5.70871 5.66155
v 50.60883 5.94892 5.44881
v 50.84905 5.94892 5.22151
v 50.60883 6.18589 5.42133
v 50.60883 6.18914 5.42087
v 50.36861 5.94892 5.71363
v 50.36861 6.18914 5.69185
v 50.36861 5.70871 5.71983
v 50.12840 5.46849 6.04993
v 50.07507 5.70871 6.14198
v 50.22475 5.94892 5.90176
v 50.22004 6.18914 5.90176
v 50.12840 5.94892 6.05727
v 50.08385 5.94892 6.14198
v 50.12840 6.18914 6.06364
v 50.75043 3.58679 5.06541
v 50.84905 3.30654 4.97325
v 51.08927 5.22827 4.80959
v 51.11408 6.42936 4.94090
v 50.84971 6.66957 5.18111
v 51.08927 6.66957 4.94128
v 50.60883 6.42936 5.39404
v 50.58099 6.42936 5.42133
v 50.60883 6.66957 5.39037
v 50.57618 6.66957 5.42133
v 50.36861 6.42793 5.66155
v 50.36861 6.42936 5.66139
v 50.36861 6.66957 5.64137
v 50.60026 7.15001 5.42133
v 50.60883 7.15001 5.41293
v 50.83955 7.15001 5.18111
v 50.34661 6.90979 5.66155
v 50.36861 7.15001 5.64578
v 50.20367 6.42936 5.90176
v 50.12840 6.42936 6.04136
v 50.12840 6.66957 6.00215
v 50.60883 7.39022 5.41673
v 50.83527 7.39022 5.18111
v 50.36861 7.30656 5.66155
v 50.87675 4.26740 4.94090
v 50.85653 4.02719 4.94090
v 51.10915 4.02719 4.70068
v 50.84905 4.26740 4.96769
v 50.84905 4.02719 4.94855
v 50.84905 4.50762 4.97222
v 50.84905 4.74784 4.98060
v 50.91795 4.98806 4.94090
v 50.96444 5.22827 4.94090
v 50.84905 4.98806 5.01025
v 51.01060 5.48173 4.95913
v 50.84971 6.66957 5.18111
v 51.08961 6.66957 4.94090
v 50.60883 6.90979 5.40387
v 50.12840 2.82610 6.03861
v 50.06882 3.06632 6.14198
v 50.12840 3.06632 6.02639
v 50.20269 2.82610 5.90176
v 50.05672 3.30654 6.14198
v 50.18511 3.30654 5.90176
v 50.36861 2.66872 5.66155
v 50.12840 2.82610 6.03861
v 50.19337 3.06632 5.90176
v 50.12840 3.06632 6.02639
v 50.32310 3.30654 5.66155
v 50.19337 3.06632 5.90176
v 50.36861 3.30654 5.58585
v 50.33193 3.54675 5.66155
v 50.35259 3.78697 5.66155
v 50.36861 2.82610 5.64580
v 50.36861 3.06632 5.61247
v 50.32310 3.30654 5.66155
v 50.78677 2.58589 5.18111
v 50.84905 2.58589 5.11429
v 50.74541 2.82610 5.18111
v 50.84905 2.82610 5.07130
v 50.69819 3.06632 5.18111
v 50.66201 3.30654 5.18111
v 50.60883 3.06632 5.28454
v 50.60883 2.82610 5.33264
v 50.47825 3.30654 5.42133
v 50.84905 2.58589 5.11429
v 50.74541 2.82610 5.18111
v 50.84905 2.82610 5.07130
v 50.57066 2.58589 5.42133
v 50.60883 2.82610 5.33264
v 50.37466 2.58589 5.66155
v 50.53735 2.82610 5.42133
v 50.53735 2.82610 5.42133
v 50.50280 3.06632 5.42133
v 50.36861 3.06632 5.61247
v 50.49784 3.78697 5.42133
v 50.36861 3.30654 5.58585
v 50.50280 3.06632 5.42133
v 50.60883 3.06632 5.28454
v 50.47825 3.30654 5.42133
v 47.01403 -5.34126 13.82892
v 47.00558 -5.34126 13.86073
v 47.00558 -5.39031 13.82892
v 47.00558 -4.73558 14.30935
v 46.87951 -5.34126 14.30935
v 46.98974 -4.86083 14.30935
v 46.70936 -5.34126 14.78979
v 46.85633 -4.86083 14.78979
v 47.00558 -4.38040 14.52435
v 46.92786 -4.38040 14.78979
v 47.00558 -3.89996 14.76843
v 46.99815 -3.89996 14.78979
v 47.00558 -3.86192 14.78979
v 47.08744 -3.41953 14.78979
v 47.15728 -2.93910 14.78979
v 47.18772 -2.45866 14.78979
v 46.52514 -4.38040 15.24961
v 46.52514 -4.15367 15.27022
v 46.61568 -3.89996 15.27022
v 47.00558 -3.41953 14.98615
v 47.00558 -2.65069 15.27022
v 37.39690 -39.93249 4.61360
v 48.80077 4.26740 10.94631
v 48.92731 4.26740 10.58460
v 48.92731 4.74784 10.83670
v 48.88874 4.74784 10.94631
v 48.92731 4.92475 10.94631
v 48.63296 4.26740 11.42675
v 48.51601 4.26740 11.90718
v 48.69517 4.74784 11.42675
v 48.81271 5.22827 11.42675
v 48.92731 5.22827 11.06644
v 48.53863 4.74784 11.90718
v 48.62191 5.22827 11.90718
v 48.82612 5.70871 11.42675
v 48.80639 6.18914 11.42675
v 48.68296 5.70871 11.90718
v 48.68203 6.18914 11.90718
v 48.43768 4.74784 12.38762
v 48.44688 4.74784 12.33856
v 48.44688 5.22827 12.38317
v 48.44527 5.22827 12.38762
v 48.29888 5.22827 12.86805
v 48.44688 5.24435 12.38762
v 48.55068 6.18914 12.38762
v 48.30863 5.70871 12.86805
v 48.44688 6.18914 12.72902
v 48.39944 6.18914 12.86805
v 48.01305 5.22827 13.82892
v 48.13308 5.70871 13.34848
v 48.21128 6.18914 13.34848
v 47.99097 5.70871 13.82892
v 47.96645 5.22827 13.95796
v 47.96645 5.70871 13.91993
v 48.87730 6.66957 11.42675
v 48.74302 6.66957 11.90718
v 48.92731 7.15001 11.82851
v 48.90650 7.15001 11.90718
v 49.02213 7.15001 11.42675
v 49.12795 7.63044 11.42675
v 49.20329 7.63044 10.94631
v 49.16622 8.11088 11.42675
v 49.03378 7.63044 11.90718
v 48.62777 6.66957 12.38762
v 48.78422 7.15001 12.38762
v 48.44688 6.37473 12.86805
v 48.44688 6.66957 13.19283
v 48.92731 7.63044 12.36152
v 48.92071 7.63044 12.38762
v 48.78449 7.63044 12.86805
v 48.40173 6.66957 13.34848
v 48.44688 6.79845 13.34848
v 48.26234 6.66957 13.82892
v 48.44688 7.15001 13.68179
v 48.40920 7.15001 13.82892
v 48.61372 7.63044 13.34848
v 48.67672 8.11088 13.34848
v 48.82502 8.11088 12.86805
v 48.44688 7.48220 13.82892
v 48.45867 7.63044 13.82892
v 48.12109 6.66957 14.30935
v 48.26188 7.15001 14.30935
v 48.05282 7.15001 14.78979
v 48.32453 7.63044 14.30935
v 48.44688 7.63044 13.87291
v 48.15124 7.63044 14.78979
v 49.03378 7.63044 11.90718
v 49.12795 7.63044 11.42675
v 49.16622 8.11088 11.42675
v 49.07734 8.59131 11.90718
v 48.92071 7.63044 12.38762
v 48.92731 7.63044 12.36152
v 48.92731 7.68038 12.38762
v 48.78449 7.63044 12.86805
v 48.92731 8.11088 12.49516
v 48.82502 8.11088 12.86805
v 48.95490 8.11088 12.38762
v 49.15597 8.59131 11.42675
v 48.95927 8.59131 12.38762
v 48.78675 9.07174 12.86805
v 48.92731 9.07174 12.48253
v 48.95538 9.07174 12.38762
v 48.61372 7.63044 13.34848
v 48.67672 8.11088 13.34848
v 48.45867 7.63044 13.82892
v 48.51971 8.11088 13.82892
v 48.32453 7.63044 14.30935
v 48.44688 7.63044 13.87291
v 48.44688 8.11088 14.04969
v 48.35569 8.11088 14.30935
v 48.15900 8.11088 14.78979
v 48.67635 8.59131 13.34848
v 48.60757 9.07174 13.34848
v 48.55889 8.59131 13.82892
v 48.50739 9.07174 13.82892
v 48.48861 10.03261 13.34848
v 48.44688 9.45612 13.82892
v 48.43301 9.55218 13.82892
v 48.36846 10.03261 13.82892
v 48.44688 10.03261 13.51516
v 48.44688 8.59131 14.19907
v 48.40586 8.59131 14.30935
v 48.41445 9.07174 14.30935
v 48.44688 9.07174 14.16675
v 48.15301 8.59131 14.78979
v 48.21023 9.07174 14.78979
v 48.33146 9.55218 14.30935
v 48.21575 10.03261 14.30935
v 48.15845 9.55218 14.78979
v 48.44688 10.27586 13.34848
v 48.29626 10.51305 13.82892
v 48.13486 10.51305 14.30935
v 48.06356 10.99348 14.30935
v 47.96645 10.19509 14.78979
v 47.96645 11.47392 14.30614
v 47.80920 2.82610 13.82892
v 47.96645 3.30654 13.76545
v 47.91463 3.30654 13.82892
v 47.56150 2.82610 14.30935
v 47.96645 3.78697 13.94350
v 47.78262 4.26740 14.30935
v 47.82523 4.74784 14.30935
v 47.96645 4.74784 14.02266
v 47.82191 5.22827 14.30935
v 45.08384 -26.96539 4.22025
v 45.08384 -26.96078 4.22176
v 45.08524 -26.96078 4.22025
v 46.49920 -4.86083 15.27022
v 46.52514 -4.86083 15.24873
v 46.48711 -4.38040 15.27022
v 46.04472 -4.38040 15.55337
v 46.81692 -3.41953 15.27022
v 46.52514 -3.89996 15.32906
v 46.52514 -3.41953 15.55885
v 47.00558 -2.93910 15.16718
v 46.94875 -2.93910 15.27022
v 46.31356 -3.41953 15.75065
v 46.52514 -3.07478 15.75065
v 46.58913 -2.93910 15.75065
v 46.78324 -2.45866 15.75065
v 47.00558 -2.45866 15.33762
v 47.03394 -2.45866 15.27022
v 46.52514 -2.93910 15.83507
v 50.35206 6.66957 5.66155
v 50.35468 7.15001 5.66155
v 50.17153 6.90979 5.90176
v 50.17616 7.15001 5.90176
v 50.12840 6.90979 5.98212
v 50.12840 7.15001 5.98863
v 50.05280 7.15001 6.14198
v 50.37916 7.39022 5.66155
v 50.41489 7.63044 5.66155
v 50.61600 7.63044 5.42133
v 50.60883 7.87066 5.46529
v 50.45194 7.87066 5.66155
v 50.48473 8.11088 5.66155
v 50.69064 8.11088 5.42133
v 50.36861 7.39022 5.67366
v 50.12840 7.39022 6.02422
v 50.24578 7.63044 5.90176
v 50.06727 7.39022 6.14198
v 50.12840 7.63044 6.10032
v 50.10659 7.63044 6.14198
v 50.29450 7.87066 5.90176
v 50.12840 7.87066 6.21385
v 50.20731 8.11088 6.14198
v 50.36861 8.11088 5.83363
v 49.96206 7.15001 6.38220
v 49.89040 7.00471 6.63002
v 49.97091 7.39022 6.38220
v 50.00163 7.63044 6.38220
v 49.88818 7.39022 6.69205
v 49.92184 7.63044 6.62241
v 50.05029 7.87066 6.38220
v 50.12058 8.35109 6.38220
v 49.95109 7.87066 6.62241
v 50.01157 8.35109 6.62241
v 49.88818 7.63044 6.74381
v 50.60883 8.35109 5.55726
v 50.51737 8.35109 5.66155
v 50.56315 8.59131 5.66155
v 50.78518 8.59131 5.42133
v 50.61451 8.83153 5.66155
v 50.60883 9.07174 5.71323
v 50.83115 9.07174 5.42133
v 50.36861 8.35109 5.86941
v 50.34878 8.35109 5.90176
v 50.36861 8.53357 5.90176
v 50.22776 8.35109 6.14198
v 50.24215 8.59131 6.14198
v 50.36861 8.59131 5.91379
v 50.26629 8.83153 6.14198
v 50.41901 8.83153 5.90176
v 50.46664 9.07174 5.90176
v 50.34725 9.31196 6.14198
v 50.49918 9.31196 5.90176
v 50.60883 9.31196 5.73296
v 50.60883 9.55218 5.74171
v 50.38450 9.55218 6.14198
v 50.66441 9.79239 5.66155
v 50.53783 10.03261 5.90176
v 50.65742 9.55218 5.66155
v 50.36861 9.79239 6.23114
v 50.42120 10.03261 6.14198
v 50.13361 8.59131 6.38220
v 50.14825 8.83153 6.38220
v 50.17625 9.07174 6.38220
v 49.95977 8.83153 6.86263
v 50.12840 8.83153 6.42872
v 50.07587 9.07174 6.62241
v 49.88818 8.83153 7.09209
v 49.85299 8.59131 7.10284
v 49.91795 9.07174 7.10284
v 50.21894 9.31196 6.38220
v 50.30416 9.79239 6.38220
v 50.11481 9.31196 6.62241
v 50.20937 9.79239 6.62241
v 50.02673 9.31196 6.86263
v 50.07453 9.55218 6.86263
v 49.95539 9.31196 7.10284
v 50.05404 9.79239 7.10284
v 50.12840 10.03261 7.00437
v 50.75895 10.27283 5.57042
v 50.55288 10.27283 5.90176
v 50.71590 10.51305 5.66155
v 50.56841 10.51305 5.90176
v 50.36861 10.27283 6.29549
v 50.44320 10.51305 6.14198
v 50.19064 10.20419 6.84856
v 50.26995 10.51305 6.62241
v 50.75286 9.75236 5.53204
v 51.01510 10.03261 5.18111
v 50.84905 10.51305 5.45547
v 50.72440 10.99348 5.66155
v 50.58780 10.67319 5.89003
v 50.46603 10.99348 6.14198
v 49.83367 9.07174 7.58328
v 49.92647 9.33085 7.28576
v 50.01207 9.79239 7.29502
v 49.99456 10.03261 7.58328
v 50.06109 10.51305 7.58328
v 49.88818 10.22839 8.06371
v 50.72440 10.99348 5.66155
v 50.84905 10.51305 5.45547
v 50.84905 10.99348 5.42346
v 50.44320 10.51305 6.14198
v 50.56841 10.51305 5.90176
v 50.58780 10.67319 5.89003
v 50.96154 11.47392 5.18111
v 50.84905 11.95434 5.42990
v 51.00602 11.95434 5.18111
v 50.84905 7.63044 5.17271
v 50.84145 7.63044 5.18111
v 50.64681 7.87066 5.42133
v 50.84905 7.87066 5.20009
v 50.90992 8.11088 5.18111
v 50.86759 7.87066 5.18111
v 50.84905 8.35109 5.29937
v 50.84905 8.59131 5.34892
v 50.84905 8.83153 5.38521
v 50.84905 9.07174 5.39665
v 50.95409 8.35109 5.18111
v 50.98646 8.59131 5.18111
v 50.84905 9.31196 5.38239
v 50.84905 9.55218 5.37430
v 51.25101 7.63044 4.70068
v 51.27999 8.11088 4.70068
v 51.08717 8.35109 4.98894
v 51.32948 8.11088 4.61687
v 51.32948 8.59131 4.65514
v 51.30540 8.59131 4.70068
v 51.32948 9.07174 4.68860
v 51.32334 9.07174 4.70068
v 51.00585 9.07174 5.18111
v 51.02338 10.51305 5.18111
v 50.84905 7.87066 5.20009
v 50.86759 7.87066 5.18111
v 50.90992 8.11088 5.18111
v 51.32948 8.11088 4.61687
v 51.27999 8.11088 4.70068
v 50.84905 7.63044 5.17271
v 50.83527 7.39022 5.18111
v 51.30540 8.59131 4.70068
v 50.98646 8.59131 5.18111
v 51.08717 8.35109 4.98894
v 49.76139 8.35109 7.34306
v 49.90777 8.35109 6.86263
v 49.88409 8.11088 6.86263
v 49.79330 8.59131 7.34306
v 49.72256 8.35109 7.58328
v 49.90745 9.55218 7.58328
v 49.88818 10.03261 8.00912
v 49.88818 10.51305 8.10290
v 49.90415 10.51305 8.06371
v 49.88818 10.75326 8.11646
v 49.88818 10.51305 8.10290
v 49.88818 10.75326 8.11646
v 49.80241 10.99348 8.30393
v 49.64796 10.99348 8.57346
v 49.79966 11.23370 8.30393
v 49.88818 11.47392 8.14125
v 49.78626 11.47392 8.30393
v 49.65049 11.23370 8.54414
v 49.62606 11.47392 8.54414
v 49.88818 11.71412 8.11967
v 49.64796 11.71412 8.46510
v 49.73286 11.95434 8.30393
v 49.64796 11.95434 8.42728
v 49.40775 11.23370 8.92242
v 49.46876 11.47392 8.78436
v 49.40775 12.04856 8.78436
v 49.29018 11.71412 9.02458
v 49.68713 12.43478 8.30393
v 49.48881 12.67500 8.54414
v 49.36025 12.43478 8.78436
v 49.64796 12.67500 8.31006
v 49.59373 12.91521 8.30393
v 49.40775 12.91521 8.57012
v 49.16753 12.19456 9.09732
v 49.16753 12.43478 9.04756
v 49.26009 12.91521 8.78436
v 49.40775 12.67500 8.65355
v 49.16753 12.51815 9.02458
v 49.10906 12.91521 9.02458
v 49.40775 12.98804 8.54414
v 49.16753 13.15543 8.88686
v 49.40775 13.15543 8.48847
v 48.92731 13.39564 9.18889
v 49.16753 13.39564 8.83239
v 49.16753 13.57581 8.78436
v 48.92731 13.79797 9.02458
v 49.16753 13.63586 8.76627
v 49.16753 13.87608 8.66982
v 49.02972 12.43478 9.26480
v 48.96404 12.91521 9.26480
v 48.92731 13.15806 9.26480
v 48.87197 13.39564 9.26480
v 48.76600 13.15543 9.50501
v 48.79774 13.63586 9.26480
v 48.73071 13.87608 9.26480
v 48.69994 13.39564 9.50501
v 48.57829 13.87608 9.50501
v 48.82273 14.11629 9.02458
v 48.92731 14.11629 8.87337
v 49.16753 14.11629 8.55032
v 49.08860 14.35651 8.54414
v 48.62148 14.35651 9.26480
v 48.44688 14.35651 9.56626
v 48.36295 14.35651 9.74523
v 48.40426 14.11629 9.74523
v 48.30965 14.11629 9.98545
v 48.31947 14.59673 9.74523
v 48.43351 14.59673 9.50501
v 48.20666 14.69549 9.98545
v 48.19176 14.35651 10.22566
v 48.38677 14.83695 9.50501
v 48.20666 15.07566 9.74523
v 48.20666 15.07716 9.74439
v 48.09934 15.07716 9.98545
v 48.02430 15.31738 9.98545
v 47.96645 15.50872 9.98545
v 48.06487 14.13141 10.69021
v 48.05956 14.59673 10.46588
v 48.08706 14.83695 10.22566
v 48.00460 14.83695 10.46588
v 47.96645 15.21986 10.22566
v 47.96645 14.98185 10.46588
v 47.96645 15.07716 10.37211
v 47.86668 15.31738 10.46588
v 47.94650 15.18272 10.33291
v 47.89309 15.54945 10.17052
v 47.72115 15.79781 10.46588
v 47.75619 15.31738 10.94631
v 48.20666 14.11629 10.27791
v 47.96645 14.35651 10.85098
v 47.96645 14.83695 10.58186
v 49.85777 7.63044 6.86263
v 49.79534 7.87066 7.10284
v 49.74383 8.11088 7.34306
v 49.69990 7.87066 7.58328
v 49.70621 8.11088 7.58328
v 51.32948 10.21268 4.70068
v 51.32948 10.51305 4.64831
v 51.30517 10.51305 4.70068
v 51.24973 10.99348 4.70068
v 50.97936 10.99348 5.18111
v 50.84905 10.99348 5.42346
v 51.30517 10.51305 4.70068
v 51.32948 10.51305 4.64831
v 51.24973 10.99348 4.70068
v 51.32948 10.99348 4.55066
v 51.01510 10.03261 5.18111
v 51.32948 10.21268 4.70068
v 51.02338 10.51305 5.18111
v 50.97936 10.99348 5.18111
v 49.23827 8.11088 10.94631
v 49.24813 7.63044 10.46588
v 49.28181 8.11088 10.46588
v 49.27761 8.59131 10.46588
v 49.23827 8.11088 10.94631
v 47.96645 7.63044 15.21568
v 47.93906 7.63044 15.27022
v 47.96645 7.15001 14.98141
v 47.93696 6.66957 14.78979
v 47.93906 7.63044 15.27022
v 47.96645 7.63044 15.21568
v 47.90951 8.11088 15.27022
v 47.96645 8.11088 15.18108
v 48.15124 7.63044 14.78979
v 47.96645 8.59131 15.03801
v 47.72869 8.59131 15.27022
v 47.96645 9.07174 15.08581
v 47.69913 9.07174 15.27022
v 47.80080 9.55218 15.27022
v 47.96645 9.55218 15.10842
v 47.73246 10.03261 15.27022
v 47.96645 10.03261 14.88084
v 47.48602 9.55218 15.51352
v 48.01046 10.03261 14.78979
v 47.48602 10.51305 15.48245
v 50.66682 -0.05650 5.42133
v 50.84905 -0.25948 5.18111
v 50.82970 -0.05650 5.18111
v 50.82970 -0.05650 5.18111
v 50.81313 0.18372 5.18111
v 50.81162 0.42393 5.18111
v 50.66592 0.18372 5.42133
v 50.65705 0.66415 5.42133
v 50.82478 0.66415 5.18111
v 50.60883 0.90437 5.46187
v 50.84164 0.90437 5.18111
v 50.45856 0.90437 5.66155
v 50.84905 1.05710 5.18111
v 50.62542 1.14459 5.42133
v 50.84905 1.14459 5.18432
v 50.84905 1.38480 5.18881
v 50.62728 1.38480 5.42133
v 50.60883 1.14459 5.43929
v 50.85664 1.38480 5.18111
v 50.64338 1.62502 5.42133
v 50.84905 1.86523 5.18207
v 50.64776 1.86523 5.42133
v 50.43005 1.62502 5.66155
v 50.84905 1.88565 5.18111
v 50.60883 2.31007 5.42133
v 50.60883 2.10545 5.44897
v 50.84905 0.90437 5.17205
v 50.84164 0.90437 5.18111
v 50.82478 0.66415 5.18111
v 51.01380 0.66415 4.94090
v 50.84905 0.66415 5.14820
v 50.84905 0.66415 5.14820
v 50.84905 0.90437 5.17205
v 51.08927 0.66415 4.84860
v 51.04491 0.90437 4.94090
v 51.23623 0.90437 4.70068
v 51.21644 0.66415 4.70068
v 51.06905 1.14459 4.94090
v 50.81162 0.42393 5.18111
v 50.84905 0.42393 5.12830
v 51.08927 0.42393 4.83830
v 51.22115 0.42393 4.70068
v 51.21644 0.66415 4.70068
v 50.84905 1.05710 5.18111
v 51.06905 1.14459 4.94090
v 50.85229 1.14459 5.18111
v 51.25909 1.14459 4.70068
v 51.08927 1.62502 4.91173
v 50.85229 1.14459 5.18111
v 51.28835 1.62502 4.66180
v 51.08927 4.74784 4.76540
v 51.16831 4.74784 4.70068
v 51.17902 4.98806 4.70068
v 51.32948 4.74784 4.54439
v 51.24061 4.98806 4.63948
v 51.27645 6.66957 4.70068
v 51.32948 6.66957 4.61834
v 51.28661 6.90979 4.65928
v 49.32175 11.47392 9.02458
v 49.40775 11.47392 8.88129
v 49.83916 12.43478 8.06371
v 49.74509 12.91521 8.06371
v 49.88818 12.86312 7.82349
v 49.81567 13.15543 7.82349
v 49.88818 13.37992 7.58328
v 49.74816 13.39564 7.82349
v 49.88818 13.39564 7.57688
v 49.64796 13.15543 8.10984
v 49.55753 13.63586 8.06371
v 49.69360 13.63586 7.82349
v 49.88818 13.63586 7.48767
v 49.64796 13.63586 7.90160
v 49.65530 13.87608 7.82349
v 49.64796 12.69459 8.30393
v 49.47538 13.39564 8.30393
v 49.34408 13.39564 8.54414
v 49.38464 13.87608 8.30393
v 49.30984 13.63586 8.54414
v 49.96326 13.63586 7.34306
v 50.07093 13.63586 7.10284
v 49.88818 13.87608 7.40357
v 49.46044 14.11629 8.06371
v 50.16759 13.63586 6.91067
v 49.79479 13.87608 7.58328
v 49.61033 14.11629 7.82349
v 49.39336 14.35651 8.06371
v 49.32050 14.59673 8.06371
v 49.40775 14.76058 7.82349
v 49.31838 14.11629 8.30393
v 49.16753 14.35651 8.42290
v 49.25114 13.87608 8.54414
v 49.17190 14.11629 8.54414
v 49.16753 11.71412 9.21726
v 49.05781 12.19456 9.26480
v 48.92731 12.43478 9.44260
v 48.92731 12.67500 9.38768
v 48.89358 12.43478 9.50501
v 48.86190 12.67500 9.50501
v 48.68710 12.88984 9.74523
v 48.68710 13.15543 9.63250
v 48.68710 13.39564 9.52488
v 48.44688 13.39564 9.97201
v 48.44871 13.87608 9.74523
v 48.44070 13.39564 9.98545
v 48.38853 13.63586 9.98545
v 48.34538 13.87608 9.98545
v 48.20666 13.87608 10.36779
v 48.44688 13.88546 9.74523
v 49.70763 15.07716 7.10284
v 49.88818 15.07716 6.87977
v 49.88818 15.31738 6.87482
v 49.67724 15.31738 7.10284
v 49.88818 15.55759 6.89589
v 49.67278 15.55759 7.10284
v 49.88818 15.79781 6.93285
v 49.67593 15.79781 7.10284
v 49.88818 16.03803 6.96394
v 49.66207 16.03803 7.10284
v 49.64796 16.13528 7.10284
v 49.64796 15.07716 7.19253
v 49.64796 15.31738 7.14158
v 49.64796 15.55759 7.13149
v 49.64796 15.79781 7.12865
v 49.64796 16.03803 7.11235
v 50.21177 15.31738 6.62241
v 50.00772 15.07716 6.78458
v 50.04662 15.55759 6.78968
v 50.12643 16.00540 6.80015
v 49.64796 16.27825 7.08837
v 49.62153 16.27825 7.10284
v 49.88818 16.27825 6.97556
v 49.64796 16.51846 7.07177
v 49.57507 16.51846 7.10284
v 49.88818 16.51846 6.97936
v 49.64796 16.75867 7.07350
v 49.56788 16.75867 7.10284
v 49.88818 16.75867 6.98790
v 49.40775 16.27825 7.23863
v 49.40775 16.75867 7.16814
v 49.40775 16.51846 7.18529
v 49.59776 16.99889 7.10284
v 49.69864 16.95886 7.05891
v 49.88818 17.23911 6.98352
v 49.88818 17.71955 6.92193
v 49.67665 17.47933 7.04280
v 49.64796 14.83695 7.30810
v 49.62959 14.83695 7.34306
v 49.55917 15.07716 7.34306
v 49.51511 15.31738 7.34306
v 49.40775 15.18262 7.58328
v 49.40775 15.31738 7.53152
v 49.33376 15.55759 7.58328
v 49.40775 15.55759 7.46634
v 49.27407 15.79781 7.58328
v 49.40775 15.79781 7.40041
v 49.48858 15.55759 7.34306
v 49.45287 15.79781 7.34306
v 49.38291 14.83695 7.82349
v 49.19689 15.55759 7.82349
v 49.16753 15.79781 7.74345
v 49.06168 15.55759 8.06371
v 48.92731 15.79781 8.12161
v 49.40775 15.96764 7.34306
v 49.18641 16.03803 7.58328
v 49.38447 16.03803 7.34306
v 49.16753 16.08416 7.58328
v 49.16753 16.03803 7.60863
v 48.92731 16.03803 7.95474
v 48.68710 16.03899 8.30393
v 48.68710 16.27825 8.12727
v 48.72749 16.27825 8.06371
v 48.47811 16.51846 8.30393
v 48.35868 16.51846 8.54414
v 48.44688 16.51846 8.36435
v 48.44688 16.60220 8.30393
v 48.22396 16.99889 8.54414
v 48.39429 16.75867 8.30393
v 48.68710 16.36427 8.06371
v 48.17870 16.75867 8.78436
v 47.94161 16.75867 9.26480
v 48.00037 16.99889 9.02458
v 48.32673 16.99889 8.30393
v 48.20666 17.23911 8.45600
v 48.27329 17.23911 8.30393
v 48.10088 17.47933 8.54414
v 48.20666 17.47933 8.31670
v 48.11842 16.99889 8.78436
v 47.93568 17.23911 9.02458
v 47.96645 17.52665 8.78436
v 47.96645 17.95977 8.48434
v 47.72623 16.90882 9.74523
v 47.80355 16.51846 9.74523
v 47.88079 16.99889 9.26480
v 47.96645 16.99889 9.09204
v 47.81748 17.23911 9.26480
v 47.72623 16.99889 9.67728
v 47.72623 17.22314 9.50501
v 47.72233 17.23911 9.50501
v 47.75111 17.47933 9.26480
v 47.72623 17.57096 9.26480
v 47.59878 17.46674 9.72481
v 47.58784 17.71955 9.50501
v 47.96645 16.51846 9.34004
v 47.51517 17.95977 9.50501
v 47.51876 17.86374 9.58939
v 47.48602 17.71955 9.84251
v 49.40775 16.03803 7.31832
v 49.29362 16.27825 7.34306
v 49.21285 16.51846 7.34306
v 49.16753 16.68484 7.34306
v 49.16753 16.51846 7.38875
v 49.16753 16.27825 7.48280
v 49.08755 16.27825 7.58328
v 48.99987 16.51846 7.58328
v 48.92731 16.74058 7.58328
v 48.92731 16.27825 7.78903
v 48.92731 16.51846 7.67030
v 49.16753 16.75867 7.32762
v 49.15040 16.75867 7.34306
v 49.16753 16.99889 7.29629
v 49.10058 16.99889 7.34306
v 49.40775 16.99889 7.17297
v 49.16753 17.23911 7.27422
v 49.04382 17.23911 7.34306
v 49.40775 17.23911 7.17206
v 48.92731 16.99889 7.49189
v 49.60186 17.23911 7.10284
v 49.40775 17.47933 7.15281
v 48.92731 17.23911 7.42377
v 49.55354 17.47933 7.10284
v 49.45147 17.71955 7.10284
v 48.90087 16.27825 7.82349
v 48.68710 16.51846 7.97038
v 48.68710 16.75867 7.85725
v 48.52940 16.75867 8.06371
v 48.92165 16.75867 7.58328
v 48.68710 16.83698 7.82349
v 48.84176 16.99889 7.58328
v 48.68710 16.99889 7.75744
v 48.55442 17.23911 7.82349
v 48.68710 17.23911 7.66193
v 48.44688 17.03075 8.06371
v 48.44688 16.99889 8.07742
v 48.44688 17.23911 7.97913
v 48.33065 17.47933 8.06371
v 48.44688 17.47933 7.87887
v 48.40960 17.71955 7.82349
v 48.25507 17.71955 8.06371
v 48.48437 17.47933 7.82349
v 48.68710 17.46200 7.58328
v 48.60040 17.71955 7.58328
v 48.44688 16.75867 8.20277
v 48.20666 17.49877 8.30393
v 48.20666 17.71955 8.15623
v 47.76049 18.19997 8.78436
v 47.96645 18.24450 8.30393
v 48.04527 18.44019 8.06371
v 47.72623 18.71212 8.54414
v 47.72623 18.44019 8.70060
v 47.72623 17.95850 9.02458
v 47.66067 18.19997 9.02458
v 47.61858 18.68041 8.78436
v 47.51078 18.68041 9.02458
v 47.48602 18.44019 9.24796
v 47.61419 19.16085 8.54414
v 47.54784 18.92063 8.78436
v 47.48602 18.76098 9.02458
v 47.33656 19.64127 8.78436
v 47.40611 19.40107 8.78436
v 47.30059 19.40107 9.02458
v 47.36753 19.16085 9.02458
v 47.24580 19.61483 9.02458
v 47.47790 19.16085 8.78436
v 48.20666 17.86808 8.06371
v 48.44688 17.95977 7.66627
v 48.17655 17.95977 8.06371
v 48.10595 18.19997 8.06371
v 48.25777 18.19997 7.82349
v 48.18783 18.44019 7.82349
v 47.39077 19.88149 8.54414
v 47.32328 20.12171 8.54414
v 47.27453 19.88149 8.78436
v 47.24580 20.12171 8.72212
v 47.22010 20.12171 8.78436
v 47.24580 19.64127 9.00656
v 47.18140 19.88149 9.02458
v 47.16848 20.36193 8.78436
v 47.26528 20.36193 8.54414
v 47.06487 20.84237 8.78436
v 47.21217 20.60215 8.54414
v 47.00558 20.60215 9.07592
v 47.24580 20.84237 8.34060
v 47.00558 20.84237 8.94177
v 47.48602 18.19997 9.40721
v 47.62132 17.95977 9.26480
v 47.47832 18.44019 9.26480
v 47.38437 18.86351 9.20430
v 47.30651 18.68041 9.50501
v 47.37051 18.44019 9.50501
v 47.30494 18.44019 9.69719
v 47.19895 19.16085 9.50501
v 47.24401 19.43669 9.18473
v 47.20715 18.19997 10.46588
v 47.01272 18.68041 10.94631
v 47.15879 18.19997 10.94631
v 47.00558 20.12817 9.50501
v 46.88998 20.60215 9.50501
v 47.00558 20.12171 9.51686
v 47.00715 20.12171 9.50501
v 46.78394 21.08259 9.50501
v 48.92731 16.75867 7.57657
v 48.75889 17.23911 7.58328
v 48.68171 17.47933 7.58328
v 48.51644 17.95977 7.58328
v 48.68710 17.95977 7.40720
v 48.44688 18.17484 7.58328
v 48.44688 14.83695 9.39922
v 47.96645 15.55759 9.95190
v 47.95202 15.55759 9.98545
v 47.88575 15.79781 9.98545
v 47.96645 15.86994 9.74523
v 47.76153 16.03803 10.17762
v 47.85764 16.27825 9.74523
v 47.60682 16.27825 10.46588
v 47.67395 16.51623 10.14559
v 47.63021 15.79781 10.94631
v 47.50761 16.27825 10.94631
v 47.48602 16.36758 10.94631
v 47.72623 16.50504 9.98545
v 47.72623 16.75867 9.84510
v 47.68581 17.71955 9.26480
v 47.48602 18.05607 9.50501
v 47.11196 19.64127 9.50501
v 47.23922 19.64127 9.02458
v 48.68710 18.19997 7.32721
v 48.66866 18.19997 7.34306
v 48.56170 18.44019 7.34306
v 48.46360 18.68041 7.34306
v 48.44688 18.44019 7.45992
v 48.44688 18.68041 7.36021
v 48.44688 18.74221 7.34306
v 48.44688 18.19997 7.57312
v 48.43858 18.19997 7.58328
v 48.34695 18.44019 7.58328
v 48.26968 18.68041 7.58328
v 48.41384 18.92063 7.34306
v 48.23031 18.92063 7.58328
v 48.20666 18.92063 7.62456
v 48.20689 19.16085 7.58328
v 48.20666 19.16294 7.58328
v 48.17645 19.40107 7.58328
v 48.44688 18.92063 7.30916
v 48.44688 19.16085 7.29966
v 48.40188 19.16085 7.34306
v 48.68710 19.16085 7.12715
v 48.44688 19.40107 7.30592
v 48.40215 19.40107 7.34306
v 48.44688 19.64127 7.30974
v 48.39677 19.64127 7.34306
v 48.20666 19.40107 7.54722
v 48.20666 19.64127 7.50459
v 48.44688 19.88149 7.30346
v 48.37112 19.88149 7.34306
v 48.44688 20.12171 7.28944
v 48.32409 20.12171 7.34306
v 48.20666 19.88149 7.45779
v 48.68710 19.88149 7.22288
v 48.92731 19.88149 7.18517
v 48.68710 20.12171 7.22462
v 48.92731 20.12171 7.18795
v 48.44688 20.36193 7.28699
v 48.29954 20.36193 7.34306
v 48.44688 20.60215 7.29235
v 48.29925 20.60215 7.34306
v 48.20666 20.36193 7.38796
v 48.20666 20.12171 7.41301
v 48.20666 20.60215 7.38010
v 48.68710 20.36193 7.22584
v 48.92731 20.36193 7.18556
v 48.68710 20.60215 7.23530
v 48.92731 20.60215 7.19848
v 49.16753 20.12171 7.17072
v 49.40775 20.12171 7.14958
v 48.44688 20.84237 7.29146
v 48.26113 20.84237 7.34306
v 48.20666 20.97865 7.34306
v 48.68710 20.84237 7.25356
v 48.92731 20.84237 7.23177
v 48.68710 21.08259 7.27783
v 48.92731 21.08259 7.27823
v 49.50174 19.88149 7.13511
v 49.12750 20.32189 7.17024
v 48.07211 19.88149 7.58328
v 48.01328 20.12171 7.58328
v 47.96645 20.30643 7.58328
v 47.96645 20.12171 7.63262
v 47.79002 20.12171 7.82349
v 47.96645 20.36193 7.56886
v 47.95092 20.36193 7.58328
v 47.96645 20.60215 7.51746
v 47.88096 20.60215 7.58328
v 47.72623 20.36193 7.80032
v 47.72623 20.60215 7.71663
v 47.96645 20.84237 7.47072
v 47.80575 20.84237 7.58328
v 47.96645 21.08259 7.41263
v 47.72623 21.07273 7.58328
v 47.96645 21.32279 7.34866
v 47.72623 21.32279 7.49853
v 48.20666 20.84237 7.36107
v 47.98129 21.32279 7.34306
v 47.62109 20.60215 7.82349
v 47.55810 20.84237 7.82349
v 47.72623 20.84237 7.64928
v 47.50599 21.08259 7.82349
v 47.48602 20.84237 7.91664
v 47.48602 21.08259 7.85129
v 47.72274 21.08259 7.58328
v 47.48602 21.17632 7.82349
v 47.48602 20.60215 7.99056
v 47.43510 20.60215 8.06371
v 47.38616 20.84237 8.06371
v 47.34890 21.08259 8.06371
v 47.31026 21.32279 8.06371
v 47.36979 20.36193 8.30393
v 47.24580 20.93662 8.30393
v 47.24580 21.08259 8.25717
v 47.01896 21.08259 8.78436
v 47.04344 21.28276 8.64452
v 47.24580 21.32279 8.18727
v 47.04159 21.56301 8.54414
v 47.26922 21.56301 8.06371
v 47.00558 21.08259 8.82044
v 47.00558 21.56301 8.62987
v 47.72623 21.08259 7.58010
v 47.63755 21.32279 7.58328
v 47.72623 21.56301 7.42186
v 47.56237 21.56301 7.58328
v 47.84719 21.56301 7.34306
v 47.48602 21.56301 7.68656
v 47.72623 21.80323 7.36781
v 47.50248 21.80323 7.58328
v 47.76304 21.80323 7.34306
v 47.48602 21.88256 7.58328
v 47.48602 21.80323 7.60577
v 47.96645 21.34420 7.34306
v 47.96645 21.56301 7.29012
v 48.20666 21.32279 7.28460
v 48.20666 21.56301 7.24516
v 47.96645 21.80323 7.24772
v 47.72623 21.97131 7.34306
v 48.20666 21.80323 7.21304
v 48.44688 21.80323 7.23662
v 48.44688 21.56301 7.25507
v 47.96645 22.04345 7.22160
v 48.20666 22.04345 7.19122
v 48.44688 22.04345 7.21993
v 48.20666 22.28367 7.17660
v 47.96645 22.28367 7.20312
v 48.44688 22.28367 7.20607
v 48.20666 22.52389 7.16501
v 47.96645 22.52389 7.19775
v 48.44688 22.52389 7.18766
v 48.68291 21.73460 7.29504
v 48.92731 22.04345 7.36298
v 48.63905 22.28367 7.26101
v 48.16663 22.72406 7.21037
v 47.48602 21.32279 7.77482
v 47.45332 21.32279 7.82349
v 47.39825 21.56301 7.82349
v 47.34859 21.80323 7.82349
v 47.30447 22.04345 7.82349
v 47.24580 21.80323 8.03151
v 47.15237 22.28367 8.06371
v 47.00892 21.80323 8.54414
v 47.00558 22.04345 8.47389
v 47.04708 22.28367 8.30393
v 46.97228 22.04345 8.54414
v 47.00558 22.28367 8.39497
v 46.77448 22.04345 9.02458
v 47.48602 20.12171 8.22846
v 47.44288 20.12171 8.30393
v 46.93417 21.08259 9.02458
v 46.69477 21.56301 9.50501
v 46.67062 21.08259 9.98545
v 46.81271 20.60215 9.98545
v 46.56156 21.56301 9.98545
v 46.62193 21.08259 10.46588
v 46.73438 20.60215 10.46588
v 46.52514 21.56301 10.18548
v 46.56283 21.08259 10.94631
v 46.60374 20.60215 10.94631
v 46.52514 21.31167 10.94631
v 46.89573 22.52389 8.54414
v 46.62461 22.04345 9.50501
v 46.70988 22.52389 9.02458
v 46.52514 21.81957 9.98545
v 46.52514 22.04345 9.90444
v 46.52514 22.52389 9.81171
v 46.40740 22.04345 10.46588
v 46.39596 22.52389 10.46588
v 48.20666 21.08259 7.32572
v 48.14645 21.08259 7.34306
v 48.44688 21.08259 7.28596
v 48.44688 21.32279 7.27299
v 48.68710 21.32279 7.29331
v 48.92731 21.32279 7.32143
v 48.68710 21.56301 7.29857
v 47.44218 18.19997 9.50501
v 47.28017 18.19997 9.98545
v 47.72623 22.04345 7.33440
v 47.71319 22.04345 7.34306
v 47.48602 22.04345 7.54619
v 47.72623 22.28367 7.30980
v 47.67500 22.28367 7.34306
v 47.72623 22.52389 7.29839
v 47.65427 22.52389 7.34306
v 47.72623 22.52389 7.29839
v 47.66618 22.76409 7.34306
v 47.72623 22.76409 7.31032
v 47.72070 23.00431 7.34306
v 47.72623 23.00431 7.34060
v 47.96645 23.00431 7.26453
v 47.96645 22.76409 7.21838
v 47.48602 22.76409 7.47243
v 47.48602 23.00431 7.47958
v 47.72623 23.01888 7.34306
v 47.83245 23.24453 7.34306
v 47.96645 23.24453 7.31182
v 47.89639 23.48475 7.34306
v 47.96645 23.48475 7.32907
v 47.72623 23.24453 7.37385
v 47.72623 23.48475 7.38461
v 48.16663 22.72406 7.21037
v 48.15862 23.24453 7.28424
v 48.44688 23.00431 7.22889
v 48.44688 23.48475 7.28690
v 47.75460 23.64490 7.37192
v 47.96645 23.96519 7.26653
v 47.96645 24.44561 7.16441
v 47.48602 24.44561 7.35011
v 47.65427 22.52389 7.34306
v 47.66618 22.76409 7.34306
v 47.72623 22.76409 7.31032
v 47.96645 22.76409 7.21838
v 48.44688 23.00431 7.22889
v 47.96645 23.00431 7.26453
v 48.44688 23.48475 7.28690
v 48.15862 23.24453 7.28424
v 47.45506 22.04345 7.58328
v 47.48602 22.04345 7.54619
v 47.41734 22.28367 7.58328
v 47.48602 22.28367 7.50544
v 47.48602 22.52389 7.47977
v 47.38772 22.52389 7.58328
v 47.67500 22.28367 7.34306
v 47.26519 22.28367 7.82349
v 47.24580 22.40717 7.82349
v 47.37002 22.76409 7.58328
v 47.36062 23.00431 7.58328
v 47.48602 23.24453 7.48858
v 47.34682 23.24453 7.58328
v 47.48602 23.48475 7.48471
v 47.31545 23.48475 7.58328
v 47.24580 22.76409 7.73854
v 47.24580 23.00431 7.70123
v 47.24580 23.24453 7.66863
v 47.48602 23.96519 7.42352
v 47.19062 23.96519 7.58328
v 47.00558 23.96519 7.73657
v 47.13070 23.64490 7.69994
v 47.00558 23.48475 7.84152
v 47.02117 23.48475 7.82349
v 47.45506 22.04345 7.58328
v 47.41734 22.28367 7.58328
v 47.48602 22.28367 7.50544
v 47.48602 22.52389 7.47977
v 47.26519 22.28367 7.82349
v 47.24580 22.28367 7.86353
v 47.24580 22.52389 7.79112
v 47.22649 22.52389 7.82349
v 47.15237 22.28367 8.06371
v 47.24580 22.28367 7.86353
v 47.10358 22.52389 8.06371
v 47.18586 22.76409 7.82349
v 47.14066 23.00431 7.82349
v 47.04041 22.68454 8.11977
v 47.00558 22.92629 8.06371
v 47.00558 23.00431 8.02631
v 47.08840 23.24453 7.82349
v 47.00558 23.24453 7.92742
v 47.04708 22.28367 8.30393
v 47.00558 22.49403 8.30393
v 47.00558 22.52389 8.28795
v 46.98365 23.00431 8.06371
v 46.96923 23.24453 7.98454
v 46.84577 23.48475 8.06371
v 46.80164 23.00431 8.54414
v 46.89573 22.52389 8.54414
v 46.98172 22.31873 8.42484
v 46.70988 22.52389 9.02458
v 47.10358 22.52389 8.06371
v 47.24580 22.40717 7.82349
v 47.22649 22.52389 7.82349
v 47.00558 22.49403 8.30393
v 46.98172 22.31873 8.42484
v 46.80164 23.00431 8.54414
v 46.67359 23.00431 9.02458
v 47.00558 22.52389 8.28795
v 47.04041 22.68454 8.11977
v 46.56609 23.00431 9.50501
v 47.48602 12.43478 15.09680
v 47.42368 12.43478 15.27022
v 47.58643 12.43478 14.78979
v 47.34144 12.91521 15.27022
v 47.48602 12.91521 14.83597
v 47.50045 12.91521 14.78979
v 47.23191 12.43478 15.75065
v 47.15032 12.91521 15.75065
v 47.48602 13.07977 14.78979
v 47.26644 13.39564 15.27022
v 47.46482 13.39564 14.78979
v 47.43772 13.87608 14.78979
v 47.22311 13.87608 15.27022
v 47.03873 13.39564 15.75065
v 47.00558 13.54053 15.75065
v 47.00558 13.87608 15.66457
v 47.00558 13.39564 15.82435
v 47.36391 14.35651 14.78979
v 47.22022 14.35651 15.27022
v 47.00558 14.35651 15.68873
v 47.48602 13.87608 14.62193
v 47.48602 14.14242 14.30935
v 47.64080 12.91521 14.30935
v 47.48602 13.39564 14.72921
v 47.61835 13.39564 14.30935
v 46.96976 14.35651 15.75065
v 46.95254 14.83695 15.75065
v 47.00558 14.83695 15.61608
v 47.11771 14.83695 15.27022
v 46.84806 15.31738 15.75065
v 47.00558 15.16737 15.27022
v 47.00558 15.31738 15.01160
v 46.82883 15.79781 15.27022
v 47.00558 15.49717 14.78979
v 46.89997 16.27825 14.78979
v 46.73972 16.27825 15.27022
v 46.82134 16.75867 14.78979
v 46.70013 16.75867 15.27022
v 46.57026 16.27825 15.75065
v 46.70338 17.23911 14.78979
v 46.66405 17.23911 15.27022
v 46.57745 17.71955 14.78979
v 46.61082 17.71955 15.27022
v 46.52514 16.75867 15.71981
v 46.52514 17.50910 15.75065
v 47.08398 15.79781 14.30935
v 47.00558 16.27825 14.36472
v 47.00558 16.33393 14.30935
v 46.73830 17.23911 14.30935
v 46.63830 17.71955 14.30935
v 46.51104 16.75867 15.75065
v 46.50723 17.23911 15.75065
v 46.52514 17.23911 15.71338
v 46.54964 17.71955 15.75065
v 46.17556 17.23911 16.23109
v 46.19242 17.71955 16.23109
v 46.52514 17.71955 15.81332
v 46.04472 17.71955 16.33838
v 46.52514 18.19997 16.10428
v 46.42886 18.19997 16.23109
v 46.52514 18.37994 16.23109
v 46.04472 18.19997 16.46188
v 46.52514 18.68041 16.38969
v 46.04472 18.68041 16.66188
v 46.04472 18.83875 16.71152
v 46.14179 19.16085 16.71152
v 46.04472 19.36727 16.71152
v 46.04472 19.97707 16.23109
v 46.04472 19.16085 16.74438
v 45.56428 18.68041 16.68521
v 45.56428 18.19997 16.58524
v 45.56428 18.78364 16.71152
v 45.95527 20.12171 16.23109
v 45.79835 19.64127 16.71152
v 45.56428 19.88810 16.71152
v 45.56428 20.12171 16.58202
v 45.56428 19.16085 16.79317
v 45.08384 19.16085 16.80225
v 45.56428 19.64127 16.79620
v 50.36861 13.39564 6.61862
v 50.36648 13.39564 6.62241
v 50.26389 13.87608 6.62241
v 47.45669 17.71955 9.98545
v 47.25275 17.71955 10.94631
v 47.15549 17.71955 11.42675
v 47.09048 18.19997 11.42675
v 46.98661 18.68041 11.42675
v 47.03793 18.19997 11.90718
v 47.12524 17.71955 11.90718
v 47.00558 18.37902 11.90718
v 46.81802 19.16085 11.90718
v 46.66608 19.64127 12.38762
v 47.02662 18.19997 12.38762
v 46.78442 19.16085 12.38762
v 47.00558 18.34568 12.86805
v 46.90902 18.68041 12.86805
v 47.04270 18.19997 12.86805
v 46.75454 19.16085 12.86805
v 46.62267 19.64127 12.86805
v 46.57984 20.12171 12.38762
v 46.54131 20.12171 12.86805
v 46.52514 20.26968 12.86805
v 47.00558 18.37392 13.34848
v 47.03062 18.19997 13.34848
v 47.03864 17.71955 13.34848
v 47.00558 18.19997 13.49059
v 46.74242 19.16085 13.34848
v 46.58036 19.64127 13.34848
v 46.71684 19.16085 13.82892
v 46.86347 18.68041 13.82892
v 46.52514 19.86649 13.34848
v 46.47845 20.12171 13.34848
v 46.42783 20.60215 13.34848
v 46.41180 20.12171 13.82892
v 46.32076 20.60215 13.82892
v 46.41206 21.08259 13.34848
v 46.29867 21.08259 13.82892
v 46.34496 21.56301 13.82892
v 46.19978 20.60215 14.30935
v 46.11510 21.08259 14.30935
v 46.15350 21.56301 14.30935
v 46.04472 21.08259 14.50443
v 46.04472 21.56301 14.54983
v 47.48602 17.63139 9.98545
v 45.95591 21.56301 14.78979
v 46.04472 21.89703 14.78979
v 46.24188 21.93897 14.34943
v 47.00558 19.64127 9.94525
v 46.99386 19.64127 9.98545
v 46.93450 20.12171 9.98545
v 46.52514 20.60215 11.22479
v 46.48322 20.60215 11.42675
v 46.46487 21.08259 11.42675
v 46.52514 21.08259 11.13500
v 46.41697 21.56301 11.42675
v 46.40267 21.08259 11.90718
v 46.35288 21.56301 11.90718
v 46.42358 21.08259 12.38762
v 46.34733 21.56301 12.38762
v 46.32833 22.04345 11.42675
v 46.28254 22.04345 11.90718
v 46.52514 21.44120 10.46588
v 46.49393 21.56301 10.46588
v 46.47208 21.56301 10.94631
v 47.81689 14.35651 11.42675
v 47.96645 14.20696 10.94631
v 47.85206 14.83695 10.94631
v 47.70998 14.83695 11.42675
v 47.91581 13.87608 11.90718
v 47.76842 14.35651 11.90718
v 47.63941 14.83695 11.90718
v 47.64462 15.31738 11.42675
v 47.57207 15.79781 11.42675
v 47.55714 15.31738 11.90718
v 47.50413 15.79781 11.90718
v 47.68302 14.35651 12.86805
v 47.58360 14.83695 12.86805
v 47.52012 15.31738 12.38762
v 47.48602 15.79781 12.05038
v 47.44938 15.79781 12.38762
v 47.49096 15.31738 12.86805
v 47.48602 15.34486 12.86805
v 47.40440 15.79781 12.86805
v 48.04006 13.87608 10.94631
v 47.48602 15.96378 11.90718
v 47.31516 16.27825 12.86805
v 47.31513 16.75867 12.38762
v 47.48602 15.31738 12.91550
v 47.34060 15.79781 13.34848
v 47.22892 16.27825 13.34848
v 47.23475 16.75867 12.86805
v 47.96645 13.39564 12.35508
v 47.89135 13.39564 12.86805
v 47.96188 13.39564 12.38762
v 47.70562 13.87608 13.34848
v 47.58527 14.35651 13.34848
v 47.48602 14.80813 13.34848
v 47.48061 14.83695 13.34848
v 47.63526 13.87608 13.82892
v 47.48602 14.35651 13.82460
v 47.48510 14.35651 13.82892
v 47.34402 14.83695 13.82892
v 47.41102 15.31738 13.34848
v 47.26696 15.31738 13.82892
v 47.41283 14.35651 14.30935
v 47.55587 13.87608 14.30935
v 47.23946 14.83695 14.30935
v 47.13277 15.31738 14.30935
v 47.12486 16.27825 13.82892
v 47.00558 16.75867 13.75282
v 47.01754 16.27825 14.30935
v 47.81628 13.39564 13.34848
v 47.73589 13.39564 13.82892
v 47.96645 12.91521 13.05663
v 47.48602 16.24624 11.42675
v 47.47865 16.27825 11.42675
v 47.35230 16.75867 11.90718
v 47.23458 17.23911 11.90718
v 47.23215 17.23911 12.38762
v 47.11156 16.75867 13.34848
v 47.17957 17.23911 12.86805
v 47.04624 17.23911 13.34848
v 47.00558 17.23911 13.46758
v 47.00558 16.69050 13.82892
v 46.98643 16.75867 13.82892
v 46.87710 17.23911 13.82892
v 46.84844 17.71955 13.82892
v 47.00558 17.71955 13.45097
v 46.89039 16.75867 14.30935
v 46.89129 18.19997 13.82892
v 46.65008 18.19997 14.30935
v 46.52911 18.19997 14.78979
v 46.52514 20.47549 12.38762
v 46.49271 20.60215 12.86805
v 48.55991 10.99348 11.90718
v 48.44688 11.38384 11.90718
v 48.44688 11.41982 11.42675
v 48.42954 11.47392 11.42675
v 48.42013 11.47392 11.90718
v 48.38093 11.47392 12.38762
v 47.96586 11.47392 14.30935
v 47.90334 11.95434 13.82892
v 47.96645 12.31145 13.34848
v 47.96645 12.43478 13.30840
v 47.95359 12.43478 13.34848
v 47.81269 12.43478 13.82892
v 47.77384 12.91521 13.82892
v 47.70754 12.43478 14.30935
v 47.39248 16.75867 10.94631
v 45.37139 20.12171 16.71152
v 42.20124 23.44656 23.91802
v 42.38006 23.48475 23.43759
v 42.20124 23.48475 23.89082
v 42.20124 23.84763 23.43759
v 43.64941 30.21082 14.78979
v 43.50460 30.21082 13.82892
v 43.36019 30.67230 14.21327
v 43.32270 30.69125 13.82892
v 43.64941 30.21082 14.78979
v 43.62453 30.21082 15.75065
v 43.80132 29.24995 15.75065
v 43.44466 30.21082 13.34848
v 43.29186 30.69125 13.34848
v 43.16212 31.08152 13.82892
v 43.50460 30.21082 13.82892
v 43.44466 30.21082 13.34848
v 43.32270 30.69125 13.82892
v 39.31864 24.40144 31.60496
v 39.31864 24.44561 31.57238
v 39.28960 24.44561 31.60496
v 38.89866 24.44561 32.08540
v 39.70762 24.44561 31.12453
v 38.98479 24.92605 31.60496
v 39.31864 24.92605 31.24055
v 39.31864 25.13532 31.12453
v 38.83820 25.25491 31.60496
v 38.83820 24.55923 32.08540
v 39.79908 24.44561 31.00071
v 39.42944 24.92605 31.12453
v 39.79908 24.92605 30.66750
v 39.79908 24.96195 30.64409
v 39.81547 24.92605 30.64409
v 39.31864 25.40649 30.99030
v 39.19785 25.40649 31.12453
v 38.83820 25.40649 31.54065
v 38.79072 25.40649 31.60496
v 38.83820 24.92605 31.79951
v 38.67197 24.92605 32.08540
v 38.61941 24.44561 32.56583
v 38.83820 24.44561 32.17810
v 38.46670 24.92605 32.56583
v 38.35778 25.23067 32.56583
v 38.37928 24.44561 33.04626
v 38.35778 24.58297 33.04626
v 38.35778 24.92605 32.83358
v 35.47517 27.28761 35.92886
v 35.47517 27.32822 35.87543
v 35.44450 27.32822 35.92886
v 35.80254 26.84779 35.92886
v 35.69353 27.32822 35.44843
v 35.15369 27.80865 35.92886
v 35.47517 27.64135 35.44843
v 35.12438 28.28909 35.44843
v 34.99474 28.28909 35.77100
v 35.47517 26.96236 36.40929
v 35.19015 27.32822 36.40929
v 35.95560 26.36735 36.11927
v 35.95560 26.51670 35.92886
v 35.56544 26.84779 36.40929
v 35.47517 26.84779 36.56586
v 34.99474 27.67219 36.40929
v 35.47517 27.80865 35.16154
v 35.37025 27.80865 35.44843
v 35.35140 28.28909 34.96799
v 35.29368 28.76952 34.96799
v 34.99474 28.66395 35.44843
v 36.43604 26.51516 34.48756
v 36.43604 26.84779 34.27837
v 36.28365 26.84779 34.48756
v 36.06306 27.32822 34.48756
v 36.43604 27.32151 34.00713
v 36.69056 26.84779 34.00713
v 36.43604 26.36735 34.58522
v 36.50359 26.36735 34.48756
v 36.18838 27.80865 34.00713
v 35.95560 27.52204 34.48756
v 36.91648 25.21453 34.48756
v 36.91648 25.40649 34.38166
v 36.86205 25.40649 34.48756
v 37.14327 25.40649 34.00713
v 36.91648 27.48928 33.52670
v 36.91648 27.80865 33.43129
v 36.82691 27.80865 33.52670
v 37.12286 27.80865 33.04626
v 36.50581 28.28909 33.52670
v 36.91648 28.23496 33.04626
v 36.43604 27.80865 33.82022
v 36.43604 27.32822 34.00434
v 36.91648 27.32822 33.56244
v 36.43604 28.28909 33.57603
v 38.25474 24.92605 33.04626
v 37.96395 25.40649 33.04626
v 38.09483 24.44561 33.52670
v 38.35778 24.44561 33.08942
v 37.93473 24.92605 33.52670
v 37.87734 25.01545 33.52670
v 37.87734 25.40649 33.15917
v 37.87734 24.92605 33.59247
v 38.28326 25.40649 32.56583
v 37.87734 25.52689 33.04626
v 38.35778 25.40649 32.40883
v 38.02187 25.88692 32.56583
v 38.35778 25.88692 32.11309
v 38.35778 25.95353 32.08540
v 38.21255 26.36735 32.08540
v 37.87734 26.14790 32.56583
v 37.87734 25.88692 32.75974
v 37.56509 25.40649 33.52670
v 37.39690 25.40649 33.70444
v 37.66558 25.88692 33.04626
v 37.39690 25.66062 33.52670
v 37.39690 24.87104 34.00713
v 37.39690 24.92605 33.98792
v 37.37273 24.92605 34.00713
v 37.56165 24.44561 34.00713
v 37.87734 24.44561 33.76488
v 36.98286 25.88692 34.00713
v 37.25036 26.36735 33.52670
v 36.91648 26.33050 34.00713
v 37.39690 24.44561 34.13272
v 36.91648 25.88692 34.11697
v 38.35778 26.36735 31.94811
v 38.37690 25.88692 32.08540
v 37.87734 26.36735 32.40364
v 37.75043 26.36735 32.56583
v 37.49041 26.36735 33.04626
v 37.49413 26.84779 32.56583
v 37.87734 26.84779 32.12749
v 37.93717 26.84779 32.08540
v 37.87734 26.93176 32.08540
v 37.39690 26.65443 33.04626
v 37.39690 26.36735 33.24862
v 37.39690 25.88692 33.41538
v 37.31503 25.88692 33.52670
v 37.11776 26.84779 33.52670
v 36.91648 26.84779 33.77936
v 36.91648 26.36735 34.00005
v 36.91051 26.36735 34.00713
v 36.95339 27.32822 33.52670
v 36.43317 27.32822 34.00713
v 35.95560 28.21583 34.00713
v 35.95560 28.28909 33.97359
v 35.92510 28.28909 34.00713
v 35.84020 28.76952 34.00713
v 35.95560 28.76952 33.82239
v 36.17425 28.76952 33.52670
v 36.43604 28.36277 33.52670
v 35.80981 29.24995 34.00713
v 35.59272 28.28909 34.48756
v 35.95560 27.80865 34.24551
v 35.57819 28.76952 34.48756
v 35.47517 29.24995 34.65239
v 35.47517 28.76952 34.67979
v 37.39690 28.29438 31.60496
v 37.39690 28.76952 31.19563
v 37.09611 28.76952 31.60496
v 37.39690 28.89027 31.12453
v 37.15577 28.28909 32.08540
v 36.91648 29.24995 31.67237
v 36.91648 28.76952 31.99478
v 37.77316 28.28909 31.12453
v 37.39690 28.28909 31.61033
v 37.40047 28.28909 31.60496
v 37.39690 27.79928 32.08540
v 37.39690 27.80865 32.07740
v 37.39350 27.80865 32.08540
v 37.68932 27.80865 31.60496
v 37.23392 27.80865 32.56583
v 37.00790 28.28909 32.56583
v 36.91648 28.28909 32.92619
v 36.91648 28.43247 32.56583
v 37.87734 28.10683 31.12453
v 37.87734 28.28909 30.98386
v 37.46188 28.76952 31.12453
v 37.87734 28.76952 30.68617
v 37.87734 28.87058 30.64409
v 37.87734 27.80865 31.36586
v 38.83820 12.44891 38.81147
v 38.83820 12.91521 38.39245
v 38.47831 12.91521 38.81147
v 38.35778 13.06426 38.81147
v 38.35778 12.43478 39.22660
v 37.87734 11.33906 39.77233
v 37.87734 11.47392 39.74339
v 37.85366 11.47392 39.77233
v 37.39690 11.47392 40.11918
v 37.39690 10.99348 40.09057
v 37.87734 10.99348 39.78953
v 38.16871 11.95434 39.29189
v 38.35778 11.95434 39.10275
v 38.28426 12.43478 39.29189
v 38.09716 12.91521 39.29189
v 38.35778 12.91521 38.98309
v 37.87734 12.43478 39.66094
v 37.76521 12.43478 39.77233
v 37.61881 12.91521 39.77233
v 37.87734 12.91521 39.50303
v 38.10480 13.39564 38.81147
v 37.87734 13.27940 39.29189
v 37.44247 13.39564 39.77233
v 37.81443 13.39564 39.29189
v 37.39690 13.53071 39.77233
v 37.39690 12.68447 40.25277
v 37.39690 13.39564 39.83356
v 37.44148 13.14023 39.91013
v 37.39690 13.06423 40.01255
v 38.83820 12.43478 38.81861
v 38.83820 11.95434 38.84139
v 38.84641 12.43478 38.81147
v 38.35778 13.39564 38.38634
v 38.10297 13.87608 38.33103
v 37.87734 13.87608 38.70264
v 38.83820 12.97201 38.33103
v 38.35778 13.44114 38.33103
v 38.35778 13.87608 37.99978
v 38.56913 13.60195 37.99816
v 38.39843 13.39564 38.33103
v 38.40174 14.04679 37.88789
v 37.87734 14.35651 38.51104
v 37.81092 14.16434 38.68157
v 37.87734 13.76788 38.81147
v 37.82313 13.87608 38.81147
v 37.59188 13.87608 39.29189
v 37.87734 13.39564 39.19970
v 37.60175 14.19637 39.01456
v 37.42972 14.10299 39.41822
v 38.35778 9.45459 39.29189
v 38.35778 9.55218 39.27560
v 38.33620 9.55218 39.29189
v 37.87734 9.55218 39.65325
v 38.35778 9.07174 39.39295
v 38.83820 9.55218 38.89137
v 38.83820 9.77587 38.81147
v 26.82737 45.03468 34.96799
v 26.82737 45.10426 34.91552
v 26.78414 45.10426 34.96799
v 26.82737 45.58469 34.60802
v 26.39822 45.58469 34.96799
v 26.34693 45.65118 34.96799
v 26.38136 45.10426 35.44843
v 26.34693 45.14104 35.44843
v 26.34693 45.58469 35.01362
v 26.34693 45.10426 35.49139
v 26.42532 44.87318 35.62026
v 27.14101 45.10426 34.48756
v 26.34693 46.06513 34.77387
v 26.09922 46.06513 34.96799
v 26.82737 45.87783 34.48756
v 26.34693 46.54556 34.59943
v 25.92077 46.54556 34.96799
v 26.50077 46.54556 34.48756
v 25.99966 45.58469 35.44843
v 25.86651 46.54556 35.02645
v 25.86651 46.06513 35.23988
v 26.04351 46.82650 34.72031
v 26.34693 46.76302 34.48756
v 25.86651 46.69462 34.96799
v 26.82737 46.06513 34.42743
v 26.75103 46.06513 34.48756
v 26.82737 46.54556 34.23333
v 27.24790 46.06513 34.00713
v 26.95361 45.58469 34.48756
v 38.83820 17.46636 36.40929
v 38.83820 17.71955 36.29212
v 38.74319 17.71955 36.40929
v 39.11846 17.71955 35.92886
v 38.35778 17.64761 36.88973
v 39.31864 17.71955 35.64964
v 38.95533 18.19997 35.92886
v 39.31864 18.19997 35.50666
v 39.31864 18.38055 35.44843
v 38.83820 18.53327 35.92886
v 39.36500 18.19997 35.44843
v 39.45322 17.71955 35.44843
v 38.54263 18.19997 36.40929
v 38.83820 18.19997 36.06481
v 38.35778 18.64744 36.40929
v 38.35778 18.19997 36.61947
v 26.82737 48.55654 32.56583
v 26.82737 48.94773 32.29803
v 26.46598 48.94773 32.56583
v 26.56842 49.25967 32.31532
v 26.82737 49.31190 32.08540
v 26.34693 49.15731 32.56583
v 26.34693 48.94773 32.73190
v 26.20718 48.94773 33.04626
v 26.18370 49.25220 32.79223
v 25.94892 49.42817 33.04626
v 25.93624 49.18374 33.28551
v 26.17685 48.70427 33.36456
v 26.91970 48.46729 32.56583
v 27.15351 48.94773 32.08540
v 26.96451 49.09047 32.12792
v 26.82737 48.46729 32.65865
v 34.66306 24.92605 38.33103
v 34.99474 24.92605 37.96645
v 34.74683 25.23077 38.07934
v 34.99474 25.16848 37.85059
v 34.55149 25.05450 38.38899
v 27.59180 45.58469 33.52670
v 27.34148 45.58469 34.00713
v 27.45387 45.10426 34.00713
v 27.30781 45.76023 34.00713
v 27.30781 45.10426 34.23443
v 27.55051 44.62383 34.00713
v 27.30781 45.58469 34.05680
v 27.30781 46.06513 33.92137
v 27.51308 46.06513 33.52670
v 27.06466 46.54556 34.00713
v 27.10738 47.02599 33.52670
v 26.82737 46.86642 34.00713
v 27.30781 47.94961 32.56583
v 27.30781 47.98685 32.54052
v 27.29061 47.98685 32.56583
v 27.58793 47.98685 32.08540
v 27.30781 48.46729 32.20230
v 27.41241 48.46729 32.08540
v 26.91686 47.98685 33.04626
v 26.82737 48.10894 33.04626
v 27.74279 48.46729 31.60496
v 27.47679 48.77361 31.83802
v 27.30781 48.68980 32.08540
v 31.63171 33.50004 37.37016
v 31.63171 33.57386 37.28371
v 31.52096 33.57386 37.37016
v 31.63171 33.88625 36.88973
v 31.63171 33.09342 37.70605
v 38.35778 19.92681 35.92886
v 38.35778 20.12171 35.90446
v 38.31542 20.12171 35.92886
v 37.87734 20.12171 36.16506
v 37.87734 16.64199 37.85059
v 37.87734 16.75867 37.78675
v 37.84037 16.75867 37.85059
v 38.20322 16.75867 37.37016
v 37.69866 17.23911 37.85059
v 37.87734 17.23911 37.58660
v 37.49036 17.71955 37.85059
v 37.87734 17.71955 37.38668
v 38.05431 17.23911 37.37016
v 37.87734 17.75906 37.37016
v 37.39690 17.89646 37.85059
v 37.71503 16.52227 38.16357
v 37.87734 16.27825 38.11970
v 38.03292 16.27825 37.85059
v 37.39690 16.95812 38.33103
v 37.39690 17.71955 37.97634
v 38.35778 16.35261 37.37016
v 38.35778 16.75867 37.23609
v 38.35778 16.27825 37.40124
v 38.35778 17.23911 37.07774
v 37.89179 17.71955 37.37016
v 38.32726 17.71955 36.88973
v 38.39184 16.27825 37.37016
v 38.55059 15.79781 37.37016
v 38.35778 17.71955 36.85526
v 38.11465 18.19997 36.88973
v 37.87734 18.67115 36.88973
v 38.35778 18.68041 36.39292
v 38.34309 18.68041 36.40929
v 37.87734 18.68041 36.88477
v 38.35778 19.16085 36.14457
v 38.07610 19.16085 36.40929
v 37.87734 19.51746 36.40929
v 37.87734 19.16085 36.61053
v 38.78690 18.68041 35.92886
v 38.61057 19.16085 35.92886
v 38.44093 19.64127 35.92886
v 37.87229 18.68041 36.88973
v 37.61366 19.16085 36.88973
v 37.40585 19.64127 36.88973
v 37.41402 18.68041 37.37016
v 37.87734 18.19997 37.15514
v 37.39690 18.71488 37.37016
v 37.39690 19.64127 36.90162
v 37.81364 19.64127 36.40929
v 37.39690 19.66390 36.88973
v 37.87734 19.64127 36.34505
v 38.35778 19.64127 35.97776
v 37.56104 20.12171 36.40929
v 37.87734 20.60215 36.11126
v 37.39690 20.56434 36.40929
v 38.25134 20.60215 35.92886
v 37.87734 21.08259 36.03178
v 37.39690 21.08259 36.34893
v 38.03403 21.08259 35.92886
v 37.68119 18.19997 37.37016
v 37.39690 18.68041 37.38931
v 37.39690 18.19997 37.66392
v 37.22454 18.19997 37.85059
v 37.00800 18.68041 37.85059
v 37.22050 19.16085 37.37016
v 36.91648 18.99621 37.85059
v 37.11486 17.71955 38.33103
v 36.91648 18.68041 37.98643
v 37.39690 19.16085 37.14266
v 37.04874 19.64127 37.37016
v 36.91648 19.64127 37.55315
v 37.18902 20.12171 36.88973
v 36.91648 19.92931 37.37016
v 36.91648 19.16085 37.79247
v 36.87531 19.16085 37.85059
v 36.69711 19.64127 37.85059
v 36.81931 20.12171 37.37016
v 36.44267 20.12171 37.85059
v 36.43604 20.13659 37.85059
v 36.54725 19.16085 38.33103
v 36.43604 19.46426 38.33103
v 36.43604 20.12171 37.86079
v 36.43604 19.64127 38.21712
v 37.39690 20.60215 36.40160
v 37.38859 20.60215 36.40929
v 37.00582 20.60215 36.88973
v 37.32546 21.08259 36.40929
v 37.17976 21.56301 36.40929
v 37.39690 21.56301 36.14350
v 36.91648 21.08259 36.89017
v 36.89650 21.38339 36.86848
v 37.87734 21.25817 35.92886
v 36.91648 20.60215 37.02593
v 37.39690 21.83134 35.92886
v 37.01542 22.04345 36.40929
v 37.17304 22.52389 35.92886
v 36.91648 22.51516 36.40929
v 36.91648 22.04345 36.66779
v 38.35778 21.08259 35.62426
v 37.87734 21.56301 35.60276
v 37.58877 21.56301 35.92886
v 38.35778 21.25803 35.44843
v 37.64712 22.04345 35.44843
v 38.79122 21.56301 34.48756
v 38.83820 21.56301 34.42044
v 38.35778 22.04345 34.43342
v 38.35778 22.00610 34.48756
v 38.71493 22.04345 34.00713
v 38.83820 21.91909 34.00713
v 38.35778 22.34687 34.00713
v 38.45689 21.56301 34.96799
v 38.35778 21.65598 34.96799
v 38.35778 21.56301 35.09055
v 38.02335 21.56301 35.44843
v 38.83820 21.49828 34.48756
v 38.35778 22.52389 33.74273
v 38.15051 22.52389 34.00713
v 38.31326 22.04345 34.48756
v 37.87734 22.52389 34.39587
v 37.96008 22.04345 34.96799
v 37.87734 22.14574 34.96799
v 37.87734 22.46297 34.48756
v 37.87734 22.04345 35.09618
v 38.83820 22.04345 33.82871
v 38.83820 22.21670 33.52670
v 31.63171 34.22280 36.40929
v 31.63171 34.53472 36.00776
v 31.36158 34.53472 36.40929
v 31.32685 35.01516 35.92886
v 31.15127 35.01516 36.19434
v 31.63171 34.05428 36.65626
v 32.00819 34.05428 35.92886
v 31.75803 34.05428 36.40929
v 26.82737 47.02599 33.85721
v 26.68145 47.02599 34.00713
v 26.82737 47.37019 33.52670
v 26.34693 47.41085 34.00713
v 26.34693 47.02599 34.30595
v 26.82737 47.50643 33.41850
v 26.71511 47.50643 33.52670
v 26.82737 47.98685 33.13328
v 26.41566 47.98685 33.52670
v 26.34693 48.15195 33.52670
v 26.34693 47.98685 33.60278
v 26.41975 47.74128 33.68295
v 26.34693 47.50643 33.93096
v 35.47517 29.61077 34.48756
v 35.47517 29.73038 34.39548
v 35.42341 29.73038 34.48756
v 35.16155 30.21082 34.48756
v 35.47517 30.08540 34.00713
v 35.22553 29.24995 34.96799
v 35.03480 29.73038 34.96799
v 34.99474 29.82742 34.96799
v 35.66232 29.73038 34.00713
v 35.39872 30.21082 34.00713
v 34.99474 30.69125 34.17990
v 34.99474 29.73038 35.00893
v 34.99474 29.24995 35.21310
v 33.07301 29.88046 37.85059
v 33.07301 30.21082 37.60072
v 32.79063 30.21082 37.85059
v 33.31322 29.73038 37.72416
v 33.32167 29.89106 37.60698
v 33.38239 30.21082 37.37016
v 32.59257 30.58189 37.85059
v 33.13203 30.69125 37.37016
v 32.85857 29.95043 38.16224
v 33.07301 29.73038 38.03948
v 33.19790 29.73038 37.85059
v 27.30781 40.86366 37.37016
v 27.30781 41.26080 37.04302
v 27.11306 41.26080 37.37016
v 27.48849 40.78036 37.12995
v 27.45292 40.94265 37.05549
v 27.51722 41.02058 36.88973
v 27.34470 40.78036 37.37016
v 27.13279 41.74122 36.88973
v 26.87475 41.74122 37.37016
v 27.07954 40.94551 37.62081
v 26.82737 41.26080 37.71738
v 27.30781 40.78036 37.42989
v 26.82737 41.74122 37.43977
v 26.82737 41.85174 37.37016
v 29.70997 34.85452 38.33103
v 29.70997 35.01516 38.22520
v 29.64501 35.01516 38.33103
v 29.56177 34.78655 38.64613
v 29.89608 34.71768 38.11328
v 29.83979 34.53472 38.33103
v 29.34498 35.49558 38.33103
v 29.22953 35.49558 38.47836
v 26.82737 42.22166 37.06583
v 26.64115 42.22166 37.37016
v 26.82737 42.41521 36.88973
v 26.67268 42.70210 36.88973
v 26.34693 42.64202 37.37016
v 26.34693 42.03295 37.85059
v 26.82737 42.70210 36.61271
v 26.68012 43.18253 36.40929
v 26.39613 43.18253 36.88973
v 26.34693 43.18253 36.96741
v 27.16578 42.22166 36.40929
v 26.91901 42.22166 36.88973
v 28.74911 38.89159 36.88973
v 28.74911 39.33906 36.42190
v 28.48597 39.33906 36.88973
v 28.47923 39.59621 36.63266
v 28.74911 39.35171 36.40929
v 28.74911 38.85862 36.92425
v 29.02229 38.85862 36.40929
v 28.76655 38.85862 36.88973
v 17.21870 62.28509 32.08540
v 17.21870 62.39986 31.70168
v 17.14169 62.39986 32.08540
v 17.04871 62.63446 31.75604
v 17.21870 62.44811 31.60496
v 16.77996 62.88030 32.08540
v 16.78212 62.98780 31.79713
v 17.38478 62.10878 31.78828
v 17.44054 61.91944 32.08540
v 17.12768 62.39986 32.56583
v 16.91736 62.65762 32.39383
v 16.73826 62.88030 32.32276
v 17.21870 62.26853 32.56583
v 17.33697 62.06239 32.32561
v 29.70997 38.37188 35.44843
v 29.70997 38.37820 35.44059
v 29.70649 38.37820 35.44843
v 29.48759 38.85862 35.44843
v 29.70997 38.84856 34.96799
v 29.70997 37.97021 35.92886
v 29.47274 38.37820 35.92886
v 29.25578 38.85862 35.92886
v 29.99332 37.89776 35.44843
v 29.22953 38.92756 35.92886
v 29.54596 38.06998 36.14351
v 29.23354 38.37820 36.40929
v 29.34263 38.05791 36.54448
v 29.22953 38.38766 36.40929
v 29.22953 38.85862 35.98617
v 29.22953 38.37820 36.41846
v 28.99453 38.37820 36.88973
v 30.67083 35.24479 36.88973
v 30.67083 35.49558 36.55030
v 30.47750 35.49558 36.88973
v 30.43661 35.78882 36.59903
v 30.67083 35.60946 36.40929
v 30.67083 35.01516 37.15800
v 31.03992 35.01516 36.40929
v 30.74548 35.49558 36.40929
v 30.83450 35.01516 36.88973
v 30.19041 39.96780 33.52670
v 30.19041 40.29992 33.28963
v 30.02778 40.29992 33.52670
v 29.78985 40.78036 33.52670
v 30.19041 40.69740 33.04626
v 29.94324 39.81950 34.00713
v 29.70997 40.22854 34.00713
v 29.70997 40.78036 33.62446
v 29.77625 40.54108 33.69450
v 29.70997 40.29992 33.95142
v 30.15972 40.78036 33.04626
v 29.70997 40.97869 33.52670
v 30.19041 40.78036 32.99232
v 29.90412 41.26080 33.04626
v 30.19041 41.26080 32.57486
v 29.90807 41.51345 32.78396
v 30.19041 41.26917 32.56583
v 29.70997 41.57970 33.04626
v 29.70997 41.50101 33.13004
v 19.86108 47.13421 40.01255
v 19.86108 47.26621 39.91862
v 19.66340 47.26621 40.01255
v 20.10130 47.02599 39.94807
v 20.10130 47.24319 39.77233
v 20.00784 47.02599 40.01255
v 19.62087 47.50643 39.87209
v 19.62087 47.02599 40.17818
v 19.86108 47.02599 40.08884
v 20.10130 46.62690 40.25277
v 20.10130 46.78577 40.13825
v 19.89024 46.78577 40.25277
v 19.86108 46.54556 40.41857
v 20.10130 46.54556 40.30357
v 20.18079 46.54556 40.25277
v 20.34151 46.54556 40.11230
v 20.34151 46.68804 40.01255
v 21.54259 45.21655 40.01255
v 21.54259 45.34447 39.91158
v 21.44984 45.34447 40.01255
v 21.30238 45.58469 39.94975
v 21.41111 45.10426 40.25277
v 21.78281 45.10426 39.88712
v 21.78281 45.24740 39.77233
v 21.54259 45.10426 40.10300
v 21.63981 45.10426 40.01255
v 21.30238 45.52209 40.01255
v 21.23548 45.58469 40.01255
v 21.54259 45.51942 39.77233
v 21.30238 45.34447 40.18079
v 21.30238 45.74226 39.77233
v 21.06217 45.72916 40.01255
v 21.54259 44.88775 40.25277
v 21.78281 44.86404 40.04206
v 21.78281 44.91691 40.01255
v 21.30238 45.26044 40.25277
v 21.30238 44.90038 40.49297
v 21.54259 44.86404 40.26743
v 21.55727 44.86404 40.25277
v 20.34151 45.32687 40.97341
v 20.34151 45.34447 40.95712
v 20.31715 45.34447 40.97341
v 20.58173 45.12701 40.97341
v 20.58173 45.34447 40.78828
v 20.34151 45.58469 40.73400
v 20.10130 45.58469 40.88961
v 20.34267 45.58469 40.73319
v 20.58173 45.40182 40.73319
v 20.34151 45.10426 41.15195
v 20.82195 45.10426 40.80967
v 20.65566 45.34447 40.73319
v 20.58173 45.10426 40.99136
v 20.60490 45.10426 40.97341
v 20.10130 44.69752 41.45385
v 20.10130 44.86404 41.36555
v 19.88006 44.86404 41.45385
v 19.86108 45.10426 41.34873
v 19.86108 44.62383 41.59919
v 20.20765 44.62383 41.45385
v 20.10130 44.62383 41.49928
v 20.58173 45.71647 40.49297
v 20.58173 45.82491 40.41468
v 20.47347 45.82491 40.49297
v 20.34151 45.96668 40.49297
v 20.58173 45.58469 40.58495
v 20.82195 45.74715 40.25277
v 20.71676 45.58469 40.49297
v 20.34151 46.06513 40.43429
v 20.24610 46.06513 40.49297
v 20.58173 46.04365 40.25277
v 20.10130 46.06513 40.56672
v 20.34151 45.82491 40.57247
v 20.34151 46.30535 40.28024
v 20.10130 46.21159 40.49297
v 20.37447 46.30535 40.25277
v 20.82195 45.20054 40.73319
v 20.82195 45.34447 40.61532
v 21.06217 45.10426 40.60900
v 21.06217 45.26130 40.49297
v 20.91647 45.10426 40.73319
v 21.06217 44.91108 40.73319
v 21.18557 45.10426 40.49297
v 21.06217 44.86404 40.76629
v 21.09345 44.86404 40.73319
v 21.06217 45.34447 40.41930
v 20.97996 45.34447 40.49297
v 20.98211 45.58469 40.25277
v 20.82195 45.48934 40.49297
v 21.06217 45.51206 40.25277
v 21.06217 45.58469 40.17413
v 20.95692 45.82491 40.01255
v 21.23353 45.34447 40.25277
v 20.82195 45.58469 40.40395
v 21.06217 45.82491 39.90147
v 20.93438 46.06513 39.77233
v 20.82195 46.06513 39.91418
v 21.19665 45.82491 39.77233
v 20.10130 45.79226 40.73319
v 20.10130 45.82491 40.71140
v 20.05701 45.82491 40.73319
v 19.86108 45.95591 40.73319
v 20.34151 45.58564 40.73319
v 19.86108 46.06513 40.67002
v 19.68076 46.06513 40.73319
v 19.62087 46.30535 40.61454
v 19.62087 45.82491 40.91088
v 19.86108 45.82491 40.81518
v 20.10130 46.30535 40.44218
v 20.00773 46.30535 40.49297
v 19.86108 46.41529 40.49297
v 19.86108 46.30535 40.54989
v 19.62087 47.62897 39.77233
v 19.62087 47.74665 39.65395
v 19.38621 47.74665 39.77233
v 19.38065 47.98685 39.57459
v 19.79014 47.74665 39.53211
v 19.38065 47.50643 39.94910
v 19.81086 47.50643 39.77233
v 20.10130 47.68874 39.29189
v 20.10130 47.74665 39.21622
v 20.03414 47.74665 39.29189
v 19.86108 47.88844 39.29189
v 19.86108 47.74665 39.47140
v 20.34151 47.50643 39.23632
v 20.34151 47.67365 39.05167
v 20.10130 47.50643 39.52808
v 20.29607 47.50643 39.29189
v 19.86108 47.98685 39.17452
v 19.74715 47.98685 39.29189
v 20.10130 47.89056 39.05167
v 19.99171 47.98685 39.05167
v 19.62087 48.10392 39.29189
v 19.62087 47.85986 39.53211
v 20.10130 47.98685 38.96018
v 19.86108 48.22707 38.95443
v 20.34151 47.74665 38.98043
v 20.34151 47.93914 38.81147
v 20.26525 47.74665 39.05167
v 19.86108 48.10989 39.05167
v 19.74468 48.22707 39.05167
v 20.10130 48.17336 38.81147
v 19.62087 48.46729 38.94267
v 19.62087 48.22707 39.16630
v 19.47343 48.22707 39.29189
v 19.62087 48.33845 39.05167
v 19.46781 48.46729 39.05167
v 19.38065 48.46729 39.12276
v 19.62087 47.98685 39.40339
v 20.58173 47.42553 39.05167
v 20.58173 47.50643 38.95989
v 20.50092 47.50643 39.05167
v 20.58173 47.26621 39.23484
v 20.82195 47.26621 38.95930
v 20.71601 47.50643 38.81147
v 20.74009 47.26621 39.05167
v 20.58173 47.21423 39.29189
v 20.53217 47.26621 39.29189
v 20.73994 47.02599 39.29189
v 20.58173 47.02599 39.47929
v 20.34151 47.46008 39.29189
v 20.34151 47.26621 39.50677
v 20.58173 47.99517 38.57125
v 20.58173 48.22707 38.44346
v 20.39474 48.22707 38.57125
v 20.34151 48.30558 38.57125
v 20.34151 47.98685 38.77248
v 20.82195 47.98685 38.40798
v 20.82195 48.10032 38.33103
v 20.58173 47.98685 38.57685
v 20.58886 47.98685 38.57125
v 20.58173 47.66512 38.81147
v 20.58173 47.74665 38.74464
v 20.51395 47.74665 38.81147
v 20.82195 47.50643 38.70794
v 20.82195 47.69270 38.57125
v 20.29340 47.98685 38.81147
v 20.34151 48.22707 38.60801
v 20.82195 47.39899 38.81147
v 21.06217 47.26621 38.71081
v 21.06217 47.42345 38.57125
v 20.95921 47.26621 38.81147
v 21.06217 47.16460 38.81147
v 21.06217 47.02599 38.94035
v 21.18784 47.02599 38.81147
v 21.30238 47.02599 38.70473
v 21.20992 47.26621 38.57125
v 21.06217 47.50643 38.51249
v 20.98203 47.50643 38.57125
v 21.06217 47.74665 38.36709
v 21.30238 47.26621 38.50117
v 21.30238 47.50643 38.34231
v 21.10929 47.74665 38.33103
v 21.30238 47.52442 38.33103
v 20.82195 47.74665 38.53971
v 20.77789 47.74665 38.57125
v 20.92329 47.98685 38.33103
v 21.06217 48.12194 38.09081
v 21.06217 48.22707 37.98360
v 20.95712 48.22707 38.09081
v 21.06217 48.37078 37.85059
v 21.06217 47.98685 38.21264
v 21.21374 47.98685 38.09081
v 20.10130 48.22707 38.77700
v 20.05108 48.22707 38.81147
v 20.10130 48.46729 38.65336
v 19.86108 48.44054 38.81147
v 19.86108 48.46729 38.79621
v 21.54259 45.78664 39.53211
v 21.54259 45.82491 39.49085
v 21.48824 45.82491 39.53211
v 21.54259 46.01232 39.29189
v 21.47015 46.06513 39.29189
v 21.30238 45.95370 39.53211
v 21.54259 45.58469 39.72182
v 21.78281 45.82491 39.31120
v 21.78017 45.58469 39.53211
v 9.05132 49.98057 41.45385
v 9.05132 50.14881 41.34310
v 8.87736 50.14881 41.45385
v 8.81110 50.38903 41.33669
v 8.81110 49.90859 41.65595
v 9.05132 49.90859 41.50240
v 9.13590 49.90859 41.45385
v 9.29154 49.90859 41.37879
v 9.28089 50.14881 41.21363
v 9.29154 50.14175 41.21363
v 9.29154 50.14881 41.20869
v 9.53176 50.02241 41.21363
v 9.29154 50.38903 41.03390
v 9.05132 50.33596 41.21363
v 9.05132 50.38903 41.17231
v 10.97306 51.70937 39.53211
v 10.97306 51.83033 39.44862
v 10.76646 51.83033 39.53211
v 10.73284 51.83033 39.54824
v 10.73284 51.59011 39.71772
v 11.21328 51.59161 39.53211
v 11.21328 51.83033 39.34934
v 11.21597 51.59011 39.53211
v 11.45350 51.59011 39.40582
v 11.33363 51.83033 39.29189
v 10.97306 51.59011 39.61758
v 11.21328 51.59011 39.53330
v 10.73284 52.07055 39.40417
v 11.21328 51.91584 39.29189
v 10.49262 52.04223 39.53211
v 10.49262 52.07055 39.51488
v 10.45463 52.07055 39.53211
v 10.49262 52.31077 39.38171
v 10.25240 52.22276 39.53211
v 10.49262 51.83033 39.69340
v 10.73284 51.85294 39.53211
v 10.97306 52.07055 39.30106
v 10.97306 52.08791 39.29189
v 23.46433 40.14254 41.93429
v 23.46433 40.29992 41.84704
v 23.28031 40.29992 41.93429
v 23.22411 40.29992 41.96217
v 23.22411 40.05972 42.09840
v 23.70455 40.05972 41.84817
v 23.70455 40.29992 41.70492
v 23.46433 40.05972 41.97553
v 23.54659 40.05972 41.93429
v 23.22411 40.54014 41.80332
v 23.70455 40.31570 41.69407
v 23.46433 39.27827 42.41471
v 23.46433 39.33906 42.38241
v 23.40897 39.33906 42.41471
v 23.22411 39.33906 42.50552
v 23.46433 39.09884 42.50115
v 23.70455 39.33906 42.22726
v 23.61242 39.09884 42.41471
v 23.46433 39.57928 42.23425
v 23.22411 39.51659 42.41471
v 23.56301 39.57928 42.17449
v 23.22411 37.10082 43.61579
v 23.22411 37.17710 43.55633
v 23.13728 37.17710 43.61579
v 23.46433 36.93688 43.54189
v 23.46433 37.15987 43.37559
v 22.98389 37.41732 43.51089
v 22.98389 37.17710 43.69822
v 23.22411 36.93688 43.71650
v 23.37568 36.93688 43.61579
v 11.93392 47.04408 40.97341
v 11.93392 47.26621 40.83504
v 11.82056 47.26621 40.97341
v 11.93392 47.46125 40.73319
v 11.69372 47.50340 40.97341
v 11.76960 47.02599 41.21363
v 12.17414 47.02599 40.77451
v 12.17414 47.09653 40.73319
v 11.93392 47.02599 40.98585
v 11.94347 47.02599 40.97341
v 12.17414 46.71543 40.97341
v 12.17414 46.78577 40.92382
v 12.10220 46.78577 40.97341
v 12.41436 46.60572 40.97341
v 12.41436 46.78577 40.84380
v 12.26373 47.02599 40.73319
v 12.08617 46.54556 41.21363
v 12.17414 46.54556 41.13535
v 12.65458 46.56893 40.97341
v 12.65458 46.78577 40.82114
v 12.81618 46.54556 40.97341
v 12.65458 46.91006 40.73319
v 12.89480 46.89001 40.73319
v 12.41436 46.54556 41.02612
v 12.65458 46.54556 40.99146
v 12.65458 47.68229 40.25277
v 12.65458 47.74665 40.21575
v 12.52891 47.74665 40.25277
v 12.89480 47.58822 40.25277
v 12.89480 47.74665 40.14048
v 12.65458 47.98685 40.05759
v 12.41436 47.98685 40.13554
v 12.77557 47.98685 40.01255
v 13.13502 47.74665 40.08944
v 12.41436 47.74665 40.29058
v 12.41436 47.50643 40.42365
v 12.65458 47.50643 40.35006
v 12.89480 47.50643 40.30898
v 12.17414 47.97721 40.25277
v 12.17414 47.98685 40.24676
v 12.16558 47.98685 40.25277
v 12.41436 47.80436 40.25277
v 12.17414 48.22707 40.10743
v 11.99996 48.22707 40.25277
v 12.36251 48.22707 40.01255
v 11.93392 48.36852 40.25277
v 11.93392 47.91508 40.49297
v 12.17414 47.74665 40.40769
v 11.93392 47.98685 40.45199
v 12.41436 48.19447 40.01255
v 12.41436 48.22707 39.99175
v 12.41436 48.46729 39.83947
v 12.17414 48.41430 40.01255
v 12.65458 48.06501 40.01255
v 12.65458 48.22707 39.91798
v 23.46433 42.72221 40.01255
v 23.46433 42.94231 39.80976
v 23.31283 42.94231 40.01255
v 23.46433 42.98782 39.77233
v 23.33044 43.18253 39.77233
v 23.22411 43.06661 40.01255
v 23.29107 42.70210 40.25277
v 23.66071 42.70210 39.77233
v 23.46433 42.70210 40.03155
v 23.47845 42.70210 40.01255
v 23.46433 40.84162 41.45385
v 23.46433 41.02058 41.35151
v 23.25062 41.02058 41.45385
v 23.22411 41.26080 41.35596
v 23.22411 41.02058 41.46636
v 23.22411 40.78036 41.62905
v 23.46433 40.78036 41.49403
v 23.52962 40.78036 41.45385
v 23.70455 40.78036 41.35099
v 23.70455 41.02058 41.22541
v 23.70455 41.04557 41.21363
v 23.22411 41.04363 41.45385
v 22.99184 41.26080 41.45385
v 23.46433 41.26080 41.24454
v 22.98389 41.26080 41.45760
v 22.98389 41.02058 41.59145
v 22.98389 41.26907 41.45385
v 23.46433 41.33027 41.21363
v 23.94477 40.79868 41.21363
v 23.94477 41.02058 41.08591
v 23.72579 41.02058 41.21363
v 23.96626 40.78036 41.21363
v 24.18499 40.78036 41.10020
v 24.13676 41.02058 40.97341
v 23.94477 40.78036 41.22404
v 23.70455 41.26080 41.09835
v 23.52232 41.26080 41.21363
v 23.87702 41.26080 40.97341
v 23.94477 41.19566 40.97341
v 23.94477 41.26080 40.92449
v 23.91851 41.50101 40.73319
v 23.70455 41.43807 40.97341
v 24.18499 41.26080 40.75877
v 24.42519 41.80485 40.01255
v 24.42519 41.98144 39.84834
v 24.18615 41.98144 40.01255
v 24.21111 42.22166 39.77233
v 24.18499 42.22166 39.78834
v 24.18851 41.74122 40.25277
v 24.50379 41.74122 40.01255
v 24.42519 41.74122 40.07694
v 12.17414 46.27312 41.45385
v 12.17414 46.30535 41.41738
v 12.13082 46.30535 41.45385
v 12.41436 46.12028 41.45385
v 12.41436 46.30535 41.27264
v 12.17414 46.47717 41.21363
v 11.93392 46.48573 41.45385
v 12.17414 46.06513 41.69056
v 12.41436 46.06513 41.50765
v 12.52517 46.06513 41.45385
v 12.41436 46.36034 41.21363
v 12.59223 46.30535 41.21363
v 11.93392 46.72919 41.21363
v 23.94477 42.16090 40.01255
v 23.94477 42.22166 39.95599
v 23.87806 42.22166 40.01255
v 23.94477 41.98144 40.18082
v 23.94477 42.40382 39.77233
v 23.87934 42.46188 39.77233
v 23.70455 42.41149 40.01255
v 24.18499 41.98223 40.01255
v 24.18499 41.98144 40.01330
v 24.18499 42.23797 39.77233
v 23.94477 41.91010 40.25277
v 23.85828 41.98144 40.25277
v 23.70455 42.13569 40.25277
v 23.90392 41.74122 40.49297
v 24.18499 41.74349 40.25277
v 24.18499 41.74122 40.25529
v 23.70455 42.22166 40.17738
v 23.63583 42.22166 40.25277
v 23.66463 42.46188 40.01255
v 23.46650 42.46188 40.25277
v 23.46433 42.46500 40.25277
v 23.70455 41.98144 40.42879
v 23.46433 42.46188 40.25571
v 23.70455 41.71214 40.73319
v 23.70455 41.74122 40.70315
v 23.67759 41.74122 40.73319
v 23.70455 41.93021 40.49297
v 23.65633 41.98144 40.49297
v 23.46433 41.98017 40.73319
v 23.64848 41.50101 40.97341
v 23.70455 41.50101 40.92263
v 23.94477 41.47791 40.73319
v 23.94477 41.50101 40.71053
v 23.94477 41.70713 40.49297
v 24.18499 41.50101 40.52164
v 24.18499 41.28976 40.73319
v 24.22515 41.50101 40.49297
v 24.22195 41.26080 40.73319
v 23.94477 41.74122 40.45162
v 24.18499 41.52822 40.49297
v 24.42519 41.34592 40.49297
v 24.42519 41.50101 40.33700
v 24.42519 41.57882 40.25277
v 24.51698 41.50101 40.25277
v 24.42519 41.26080 40.57014
v 24.50681 41.26080 40.49297
v 24.66541 41.02639 40.49297
v 24.66541 41.26080 40.31394
v 24.84861 41.02058 40.25277
v 24.45650 41.02058 40.73319
v 24.66541 41.02058 40.49694
v 24.66874 41.02058 40.49297
v 24.66541 41.33038 40.25277
v 24.90563 40.90462 40.25277
v 24.90563 41.02058 40.15974
v 24.71293 41.26080 40.25277
v 24.90563 41.20872 40.01255
v 24.87882 41.26080 40.01255
v 24.79264 40.78036 40.49297
v 24.99805 41.02058 40.01255
v 24.90563 40.78036 40.33471
v 24.96119 40.78036 40.25277
v 24.90563 41.26080 39.97384
v 24.72901 41.50101 40.01255
v 24.90563 41.50101 39.80006
v 24.90563 41.54009 39.77233
v 24.76957 41.74122 39.77233
v 24.66541 41.58092 40.01255
v 24.66541 41.50101 40.08933
v 25.04963 41.26080 39.77233
v 10.97306 48.12902 41.45385
v 10.97306 48.22707 41.42001
v 10.93847 48.22707 41.45385
v 10.97306 48.46729 41.35270
v 10.73284 48.22707 41.61358
v 11.17983 48.22707 41.21363
v 10.97306 47.98685 41.50748
v 11.02592 47.98685 41.45385
v 11.45350 47.54913 41.21363
v 11.45350 47.74665 41.09196
v 11.33785 47.74665 41.21363
v 11.23080 47.98685 41.21363
v 11.45350 47.98685 40.98682
v 11.45350 48.04874 40.97341
v 11.21328 48.05538 41.21363
v 11.21328 47.58270 41.45385
v 11.21328 47.98685 41.23357
v 11.56477 47.74665 40.97341
v 11.45350 47.50643 41.24419
v 11.47952 47.50643 41.21363
v 11.45350 48.22707 40.94263
v 11.42669 48.22707 40.97341
v 11.40728 48.46729 40.97341
v 11.21328 48.22707 41.18142
v 11.21328 48.46729 41.15723
v 11.61144 48.22707 40.73319
v 11.46627 47.98685 40.97341
v 23.46433 43.84388 39.05167
v 23.46433 43.90318 38.97172
v 23.40374 43.90318 39.05167
v 23.22411 44.04456 39.05167
v 23.46433 43.66296 39.22585
v 23.61083 43.66296 39.05167
v 23.22411 44.14339 38.91076
v 23.08263 44.14339 39.05167
v 23.46433 44.01644 38.81147
v 23.32618 44.14339 38.81147
v 22.98389 44.03277 39.29189
v 23.22411 43.90318 39.23652
v 23.22411 44.25820 38.81147
v 22.98389 44.38361 38.92107
v 23.46433 43.26800 39.53211
v 23.46433 43.42274 39.40723
v 23.36590 43.42274 39.53211
v 23.46433 43.57307 39.29189
v 23.22411 43.59855 39.53211
v 23.55059 43.42274 39.29189
v 23.46433 43.18253 39.60345
v 23.51385 43.18253 39.53211
v 23.94477 42.83018 39.29189
v 23.94477 42.94231 39.18864
v 23.83739 42.94231 39.29189
v 23.94477 43.09505 39.05167
v 23.87099 43.18253 39.05167
v 23.70455 43.14007 39.29189
v 23.84115 42.70210 39.53211
v 24.11675 42.94231 39.05167
v 23.94477 42.70210 39.42440
v 24.13151 42.70210 39.29189
v 23.94477 43.18253 38.96995
v 23.73318 43.42274 39.05167
v 23.94477 43.35885 38.81147
v 23.90266 43.42274 38.81147
v 23.70455 43.48631 39.05167
v 23.70455 43.42274 39.09132
v 24.08894 43.18253 38.81147
v 23.70455 43.18253 39.25826
v 23.67887 43.18253 39.29189
v 23.70455 42.94231 39.46241
v 23.46433 44.36770 38.57125
v 23.46433 44.38361 38.56638
v 23.45866 44.38361 38.57125
v 23.46433 44.62383 38.51263
v 23.22411 44.38361 38.75822
v 23.70455 44.38361 38.34484
v 23.46433 44.14339 38.68339
v 23.57409 44.14339 38.57125
v 23.94477 43.81123 38.33103
v 23.94477 43.90318 38.23789
v 23.88335 43.90318 38.33103
v 23.77291 44.14339 38.33103
v 23.94477 44.14339 38.11089
v 23.94477 44.35636 38.09081
v 23.71842 44.38361 38.33103
v 23.94309 44.38361 38.09081
v 23.70455 44.43938 38.33103
v 23.73165 43.90318 38.57125
v 23.70455 44.14339 38.41958
v 24.05587 43.66296 38.33103
v 24.04940 43.90318 38.09081
v 23.94477 43.66296 38.50095
v 4.48721 49.62728 43.85601
v 4.48721 49.66837 43.81623
v 4.42545 49.66837 43.85601
v 4.72743 49.44886 43.85601
v 4.72743 49.66837 43.65118
v 4.48721 49.90859 43.63648
v 4.24699 49.90859 43.74856
v 4.52847 49.90859 43.61579
v 4.72743 49.72247 43.61579
v 4.42272 49.42817 44.09623
v 4.72743 49.42817 43.87632
v 4.75673 49.42817 43.85601
v 23.94477 44.38361 38.08880
v 23.88929 44.62383 38.09081
v 24.14065 44.38361 37.85059
v 23.96020 44.14339 38.09081
v 4.00678 49.59956 44.09623
v 4.00678 49.66837 44.02740
v 3.80880 49.66837 44.09623
v 4.24699 49.51487 44.09623
v 4.24699 49.66837 43.94950
v 3.92760 49.90859 43.85601
v 3.76656 49.90859 43.90789
v 4.24699 49.77346 43.85601
v 3.89709 49.42817 44.33645
v 4.24699 49.42817 44.17593
v 4.00678 49.87559 43.85601
v 4.00678 49.90859 43.83233
v 4.00678 50.14881 43.65376
v 3.76656 50.14881 43.73029
v 4.11168 50.14881 43.61579
v 24.90563 42.82954 38.57125
v 24.90563 42.94231 38.44344
v 24.69326 42.94231 38.57125
v 24.66541 43.13656 38.33103
v 24.66541 42.77145 38.81147
v 25.07641 42.94231 38.33103
v 24.90563 42.70210 38.70501
v 25.07298 42.70210 38.57125
v 24.42519 42.92150 38.81147
v 24.42519 42.94231 38.78147
v 24.39513 42.94231 38.81147
v 24.42519 43.08688 38.57125
v 24.18499 43.09644 38.81147
v 24.66541 42.94231 38.58857
v 24.66541 42.95506 38.57125
v 24.42519 42.74509 39.05167
v 24.18499 42.94231 38.99578
v 24.49908 42.70210 39.05167
v 24.66541 42.70210 38.90498
v 24.77070 42.70210 38.81147
v 24.42519 42.70210 39.10767
v 24.42519 43.18253 38.43954
v 24.29733 43.18253 38.57125
v 24.18499 43.18253 38.69836
v 24.56895 43.18253 38.33103
v 24.18499 43.28869 38.57125
v 24.07038 43.42274 38.57125
v 24.66541 43.18253 38.27500
v 24.90563 43.03919 38.33103
v 24.90563 43.18253 38.16866
v 24.66541 43.36501 38.09081
v 24.55660 43.42274 38.09081
v 24.42519 43.26717 38.33103
v 25.09235 43.18253 38.09081
v 24.66541 43.42274 38.04447
v 24.90563 43.26206 38.09081
v 24.90563 43.42274 37.96642
v 24.66541 43.66296 37.87078
v 24.42519 43.66296 37.95385
v 24.76121 43.66296 37.85059
v 25.14585 43.42274 37.91531
v 24.42519 43.42274 38.16759
v 24.25292 43.42274 38.33103
v 24.18499 43.50137 38.33103
v 24.18499 43.42274 38.41776
v 24.18499 43.66296 38.15330
v 24.42519 43.50333 38.09081
v 24.23930 43.66296 38.09081
v 24.18499 43.72012 38.09081
v 5.20786 49.07888 43.85601
v 5.20786 49.18795 43.76835
v 5.08556 49.18795 43.85601
v 4.96764 49.42817 43.72524
v 5.20786 48.94773 43.95510
v 5.36916 48.94773 43.85601
v 4.96764 49.27718 43.85601
v 5.15048 49.42817 43.61579
v 4.96764 49.18795 43.92785
v 4.79344 49.66837 43.61579
v 4.72743 48.46841 44.57667
v 4.72743 48.70751 44.44463
v 4.51247 48.70751 44.57667
v 4.48721 48.73771 44.57667
v 4.72862 48.46729 44.57667
v 4.96764 48.46729 44.46178
v 4.92083 48.70751 44.33645
v 4.48721 48.46729 44.70124
v 4.72743 48.46729 44.57726
v 4.48721 48.94773 44.44794
v 4.25470 48.94773 44.57667
v 4.65385 48.94773 44.33645
v 4.24699 49.18795 44.39777
v 4.24699 48.70751 44.69857
v 4.48721 48.70751 44.59115
v 4.72743 48.87963 44.33645
v 4.72743 48.94773 44.28269
v 4.48721 49.18795 44.26835
v 4.96764 48.94773 44.11390
v 4.48721 49.10319 44.33645
v 4.37085 49.18795 44.33645
v 4.72743 49.18868 44.09623
v 4.48721 49.38839 44.09623
v 4.48721 49.42817 44.05822
v 4.96764 48.97065 44.09623
v 4.99657 48.94773 44.09623
v 4.00678 49.09844 44.57667
v 4.00678 49.18795 44.51136
v 3.85584 49.18795 44.57667
v 4.24699 48.95310 44.57667
v 3.76656 49.42817 44.39902
v 4.24699 49.25661 44.33645
v 3.76656 48.94773 44.71703
v 4.00678 48.94773 44.65955
v 4.24699 48.94773 44.57978
v 4.00678 49.37528 44.33645
v 4.00678 49.42817 44.27985
v 3.76656 49.48586 44.33645
v 25.38607 41.75112 39.05167
v 25.38607 41.98144 38.88227
v 25.22225 41.98144 39.05167
v 25.38607 42.07278 38.81147
v 25.14585 42.09196 39.05167
v 25.14585 41.80173 39.29189
v 25.62629 41.74122 38.83578
v 25.62629 41.77564 38.81147
v 25.38607 41.74122 39.05901
v 25.39350 41.74122 39.05167
v 25.38607 41.41703 39.29189
v 25.38607 41.50101 39.23457
v 25.33195 41.50101 39.29189
v 25.18215 41.74122 39.29189
v 25.62629 41.26080 39.15343
v 25.62629 41.42294 39.05167
v 25.14585 41.46487 39.53211
v 25.14585 41.74122 39.33854
v 25.38607 41.26080 39.39068
v 25.48814 41.26080 39.29189
v 7.36980 50.53474 41.93429
v 7.36980 50.62925 41.87354
v 7.20626 50.62925 41.93429
v 7.57342 50.38903 41.93429
v 7.61002 50.62925 41.74693
v 7.12959 50.86947 41.80857
v 7.12959 50.62925 41.95898
v 7.12959 50.38903 42.10177
v 7.36980 50.38903 42.02222
v 25.14585 42.36268 38.81147
v 25.14585 42.46188 38.72359
v 25.05622 42.46188 38.81147
v 25.26502 42.22166 38.81147
v 25.38607 42.35976 38.57125
v 25.14585 42.22166 38.94114
v 6.16872 50.58012 42.41471
v 6.16872 50.62925 42.38203
v 6.07519 50.62925 42.41471
v 6.16872 50.86947 42.21793
v 5.92851 50.86947 42.28698
v 6.16872 50.38903 42.54253
v 6.40894 50.43165 42.41471
v 6.40894 50.62925 42.28396
v 6.47038 50.38903 42.41471
v 6.64916 50.38903 42.31423
v 6.60705 50.62925 42.17449
v 6.30576 50.86947 42.17449
v 6.40894 50.38903 42.44376
v 25.14585 42.63413 38.57125
v 25.14585 42.70210 38.50936
v 25.38607 42.46188 38.48363
v 25.38607 42.64138 38.33103
v 25.30071 42.46188 38.57125
v 25.53709 42.46188 38.33103
v 25.38607 42.22166 38.68858
v 25.50552 42.22166 38.57125
v 6.64916 50.58833 42.17449
v 6.64916 50.62925 42.14977
v 6.64916 50.86947 42.01652
v 6.40894 50.80581 42.17449
v 6.88938 50.40012 42.17449
v 6.88938 50.62925 42.03411
v 6.90839 50.38903 42.17449
v 6.81562 50.86947 41.93429
v 7.12959 50.66837 41.93429
v 6.88938 50.38903 42.18230
v 6.40894 50.86947 42.13712
v 6.40894 51.10969 41.99221
v 6.16872 51.10969 42.07217
v 6.64916 51.02332 41.93429
v 6.64916 51.10969 41.88728
v 6.54701 51.10969 41.93429
v 6.64916 51.34989 41.73534
v 6.40894 51.34989 41.82178
v 6.88938 51.10969 41.77096
v 6.74186 51.34989 41.69407
v 25.86651 41.75610 38.57125
v 25.86651 41.98144 38.40308
v 25.71058 41.98144 38.57125
v 25.86651 42.07526 38.33103
v 25.62629 42.08369 38.57125
v 26.05543 41.74122 38.33103
v 25.86651 41.74122 38.58201
v 25.87528 41.74122 38.57125
v 5.92851 51.03883 42.17449
v 5.92851 51.10969 42.13363
v 5.80386 51.10969 42.17449
v 6.16872 50.94093 42.17449
v 5.92851 51.34989 41.99268
v 5.68829 51.34989 42.08700
v 6.09742 51.34989 41.93429
v 25.86651 42.22166 38.21490
v 25.74921 42.22166 38.33103
v 25.62629 42.35986 38.33103
v 25.99175 42.22166 38.09081
v 25.92838 41.98144 38.33103
v 25.62629 42.46188 38.23809
v 25.86651 42.36196 38.09081
v 25.77193 42.46188 38.09081
v 25.62629 42.62514 38.09081
v 25.62629 42.22166 38.45179
v 25.86651 42.46188 37.99581
v 25.86651 42.62296 37.85059
v 26.10671 42.22166 37.97669
v 26.10671 42.37054 37.85059
v 26.34693 40.81748 38.57125
v 26.34693 41.02058 38.40121
v 26.22063 41.02058 38.57125
v 26.34693 41.11246 38.33103
v 26.26676 41.26080 38.33103
v 26.10671 41.24628 38.57125
v 26.19189 40.78036 38.81147
v 26.55877 40.78036 38.33103
v 26.34693 40.78036 38.60439
v 26.37150 40.78036 38.57125
v 5.20786 50.48083 42.89515
v 5.20786 50.62925 42.81515
v 5.02132 50.62925 42.89515
v 4.96764 50.86947 42.72526
v 4.96764 50.38903 43.09025
v 5.20786 50.38903 42.94465
v 5.31068 50.38903 42.89515
v 4.72743 50.50292 43.13537
v 4.72743 50.62925 43.04018
v 4.49442 50.62925 43.13537
v 4.56165 50.86947 42.89515
v 4.48721 50.86947 42.93194
v 4.48721 50.38903 43.27428
v 4.72743 50.38903 43.20478
v 4.88711 50.38903 43.13537
v 4.72743 50.78941 42.89515
v 4.72743 50.86947 42.81467
v 4.58993 51.10969 42.65493
v 4.48721 51.10969 42.70557
v 4.96764 50.66108 42.89515
v 5.20374 50.86947 42.65493
v 4.96764 50.62925 42.91869
v 4.96764 50.95170 42.65493
v 4.00678 50.86062 43.13537
v 4.00678 50.86947 43.12791
v 3.98969 50.86947 43.13537
v 4.24699 50.73879 43.13537
v 4.24699 50.86947 43.03182
v 4.48721 50.63279 43.13537
v 4.00678 51.10969 42.90527
v 3.76656 51.10969 43.02843
v 4.03149 51.10969 42.89515
v 4.48721 50.90519 42.89515
v 4.00678 50.62925 43.31005
v 4.24699 50.62925 43.20719
v 4.48721 50.62925 43.13758
v 4.24699 51.01508 42.89515
v 4.24699 51.10969 42.81261
v 4.00678 51.34989 42.73644
v 4.48721 51.17384 42.65493
v 5.68829 51.57159 41.93429
v 5.68829 51.59011 41.91929
v 5.65273 51.59011 41.93429
v 5.68829 51.83033 41.72529
v 5.44807 51.83033 41.81684
v 5.92851 51.43279 41.93429
v 5.92851 51.59011 41.80837
v 5.76841 51.83033 41.69407
v 5.20786 51.53419 42.17449
v 5.20786 51.59011 42.12637
v 5.09324 51.59011 42.17449
v 5.16370 51.83033 41.93429
v 4.96764 51.83033 42.01902
v 5.44807 51.38656 42.17449
v 5.44807 51.59011 42.01940
v 5.49694 51.34989 42.17449
v 5.44807 51.68960 41.93429
v 5.20786 51.34989 42.31384
v 5.44807 51.34989 42.19817
v 5.20786 51.80737 41.93429
v 5.20786 51.83033 41.91540
v 5.20786 52.07055 41.71174
v 4.96764 52.07055 41.80384
v 5.26238 52.07055 41.69407
v 4.48721 51.54758 42.41471
v 4.48721 51.59011 42.38830
v 4.39362 51.59011 42.41471
v 4.72743 51.43357 42.41471
v 4.72743 51.59011 42.31603
v 4.48721 51.83033 42.21278
v 4.24699 51.83033 42.30740
v 4.57896 51.83033 42.17449
v 4.48721 51.34989 42.53715
v 4.72743 51.34989 42.45869
v 4.89785 51.34989 42.41471
v 4.24699 51.66232 42.41471
v 4.01751 51.83033 42.41471
v 4.00678 51.83033 42.42088
v 4.00678 51.59011 42.59452
v 4.24699 51.59011 42.46749
v 4.00678 52.07055 42.28120
v 5.68829 51.19118 42.17449
v 5.44807 51.10969 42.35502
v 5.68829 51.10969 42.22134
v 5.68829 50.51859 42.65493
v 5.68829 50.62925 42.57798
v 5.55003 50.62925 42.65493
v 5.44807 50.86947 42.53597
v 5.44807 50.38903 42.83390
v 5.68829 50.38903 42.73400
v 5.92851 50.62925 42.46743
v 5.88963 50.38903 42.65493
v 5.20786 50.86767 42.65493
v 5.20786 50.86947 42.65359
v 5.44807 50.71279 42.65493
v 5.64501 50.86947 42.41471
v 5.20786 51.10969 42.46952
v 5.32749 51.10969 42.41471
v 5.44807 50.62925 42.70756
v 5.68829 50.83874 42.41471
v 5.68829 50.86947 42.39118
v 5.44807 51.02320 42.41471
v 5.92851 50.70162 42.41471
v 4.72743 51.03620 42.65493
v 4.72743 51.10969 42.60194
v 4.96764 51.10969 42.53576
v 4.24699 51.32223 42.65493
v 4.24699 51.34989 42.63552
v 4.20081 51.34989 42.65493
v 4.00678 51.49397 42.65493
v 4.96764 51.31574 42.41471
v 4.96764 51.34989 42.39526
v 5.20786 51.19276 42.41471
v 4.96764 51.59011 42.22596
v 3.90002 51.59011 42.65493
v 3.76656 51.83033 42.56173
v 4.72743 51.75488 42.17449
v 4.72743 51.83033 42.11332
v 4.48721 52.07055 42.03748
v 4.96764 51.64651 42.17449
v 4.96764 51.92706 41.93429
v 19.62087 36.98544 45.77775
v 19.62087 37.17710 45.66448
v 19.43128 37.17710 45.77775
v 19.38065 37.41732 45.65180
v 19.38065 36.93688 45.95419
v 19.86108 36.93688 45.63631
v 19.86108 37.13082 45.53753
v 19.62087 36.93688 45.80567
v 19.66399 36.93688 45.77775
v 4.72743 52.04803 41.93429
v 4.72743 52.07055 41.91445
v 4.69054 52.07055 41.93429
v 4.72743 52.31077 41.69611
v 4.96764 52.19404 41.69407
v 4.24699 52.04746 42.17449
v 4.24699 52.07055 42.16059
v 4.21909 52.07055 42.17449
v 4.24699 52.31077 42.00047
v 4.00678 52.24981 42.17449
v 4.48721 51.88056 42.17449
v 15.77740 40.02497 45.77775
v 15.77740 40.05972 45.74711
v 15.73341 40.05972 45.77775
v 15.77772 40.29992 45.53753
v 15.53718 40.29992 45.70942
v 15.77740 39.81950 45.93642
v 16.01762 39.83556 45.77775
v 16.01762 40.05972 45.56351
v 16.03645 39.81950 45.77775
v 16.01762 40.08627 45.53753
v 16.01762 39.81950 45.79044
v 27.30781 39.46154 38.33103
v 27.30781 39.57928 38.24259
v 27.23042 39.57928 38.33103
v 27.30781 39.77688 38.09081
v 27.07116 39.81950 38.33103
v 27.42904 39.57928 38.09081
v 27.06759 39.57928 38.49097
v 27.30781 39.33906 38.41409
v 27.38125 39.33906 38.33103
v 27.28234 39.81950 38.09081
v 27.06759 39.82511 38.33103
v 27.30781 39.81950 38.05790
v 27.54801 39.57928 37.93873
v 27.54801 39.81950 37.73670
v 27.14756 40.05972 38.09081
v 27.30781 40.05972 37.88918
v 27.30781 40.12057 37.85059
v 27.22955 40.29992 37.85059
v 27.06759 40.21270 38.09081
v 27.06759 40.05972 38.17884
v 27.33503 40.05972 37.85059
v 6.40894 49.61913 42.89515
v 6.40894 49.66837 42.86591
v 6.33563 49.66837 42.89515
v 6.64916 49.47659 42.89515
v 6.64916 49.66837 42.78336
v 6.40894 49.90859 42.74528
v 6.16872 49.78907 42.89515
v 6.64916 49.90859 42.67149
v 6.40894 49.42817 43.03522
v 6.64916 49.94173 42.65493
v 6.74636 49.42817 42.89515
v 6.70292 49.90859 42.65493
v 6.64916 49.42817 42.93229
v 6.16872 49.90859 42.83141
v 6.00579 49.90859 42.89515
v 5.92851 49.90859 42.92579
v 5.92851 49.66837 43.07182
v 6.16872 49.66837 42.96712
v 5.92851 50.14881 42.79122
v 5.92851 49.57381 43.13537
v 5.78779 49.66837 43.13537
v 6.16872 49.43583 43.13537
v 5.68829 49.90859 43.02708
v 6.18263 49.42817 43.13537
v 5.92851 49.42817 43.24450
v 6.16872 49.42817 43.14181
v 16.97848 39.06161 45.77775
v 16.97848 39.09884 45.74606
v 16.93533 39.09884 45.77775
v 17.21870 38.87797 45.77775
v 17.21870 39.09884 45.58442
v 16.97848 39.33906 45.56234
v 16.73826 39.27425 45.77775
v 17.01577 39.33906 45.53753
v 17.21870 39.15720 45.53753
v 16.97848 38.85862 45.95657
v 17.21870 38.85862 45.79432
v 17.24691 38.85862 45.77775
v 16.73826 38.99239 46.01797
v 16.73826 39.09884 45.92432
v 16.60633 39.09884 46.01797
v 16.49804 39.33906 45.88085
v 16.89568 38.85862 46.01797
v 16.73826 38.85862 46.14091
v 16.49804 39.17925 46.01797
v 16.26356 39.33906 46.01797
v 16.66122 39.33906 45.77775
v 16.25784 39.57928 45.82311
v 16.25784 39.09884 46.24845
v 16.49804 39.09884 46.09496
v 16.73826 39.33906 45.72808
v 16.49804 39.57928 45.67397
v 7.12959 48.55123 43.37559
v 7.12959 48.70751 43.27613
v 6.92332 48.70751 43.37559
v 6.88938 48.94773 43.25881
v 6.88938 48.46729 43.52146
v 7.12959 48.46729 43.42565
v 7.25326 48.46729 43.37559
v 7.36980 48.46729 43.32035
v 7.36980 48.70751 43.14072
v 7.36980 48.71557 43.13537
v 27.30781 38.08363 39.53211
v 27.30781 38.13798 39.48206
v 27.27703 38.13798 39.53211
v 27.10496 38.37820 39.53211
v 27.30781 38.32404 39.29189
v 27.07833 38.13798 39.77233
v 27.06759 38.37820 39.57809
v 27.41337 38.13798 39.29189
v 27.30781 37.89776 39.65914
v 27.39744 37.89776 39.53211
v 27.27247 38.37820 39.29189
v 27.06759 38.42124 39.53211
v 16.25784 39.08863 46.25819
v 16.23998 39.09884 46.25819
v 16.25784 39.33906 46.02139
v 16.01762 39.33906 46.14945
v 16.25784 38.85862 46.44450
v 16.49804 38.92612 46.25819
v 16.58314 38.85862 46.25819
v 16.49804 38.85862 46.31399
v 15.77740 39.03394 46.49841
v 15.77740 39.09884 46.44450
v 15.61874 39.09884 46.49841
v 15.53718 39.33906 46.36037
v 16.01762 38.92838 46.49841
v 16.01762 39.09884 46.35767
v 16.14336 38.85862 46.49841
v 16.01762 39.21363 46.25819
v 15.77740 38.85862 46.62167
v 16.01762 38.85862 46.54696
v 27.30781 38.55514 39.05167
v 27.30781 38.61840 38.98795
v 27.26351 38.61840 39.05167
v 27.06759 38.85862 39.04647
v 27.07973 38.61840 39.29189
v 27.41447 38.37820 39.05167
v 27.30781 38.37820 39.23534
v 27.06759 38.85358 39.05167
v 27.06290 38.85862 39.05167
v 27.30781 38.79868 38.81147
v 27.06759 38.63132 39.29189
v 26.84811 38.85862 39.29189
v 26.82737 38.85862 39.31736
v 27.06759 38.61840 39.30671
v 26.84945 39.09884 39.05167
v 27.06759 39.09884 38.82139
v 27.26501 38.85862 38.81147
v 27.06759 39.11076 38.81147
v 26.82737 39.12720 39.05167
v 26.82737 38.88177 39.29189
v 26.82737 39.09884 39.07687
v 6.16872 49.15171 43.37559
v 6.16872 49.18795 43.34611
v 6.09507 49.18795 43.37559
v 6.16872 48.94773 43.52630
v 6.40894 49.18795 43.25224
v 6.40894 49.03539 43.37559
v 6.57824 48.94773 43.37559
v 6.40894 49.31153 43.13537
v 6.40894 48.94773 43.43436
v 6.64916 48.90775 43.37559
v 6.64916 48.94773 43.35126
v 6.64916 48.70751 43.48341
v 6.64916 49.18795 43.16022
v 6.88938 48.73638 43.37559
v 7.12959 48.94700 43.13537
v 6.88938 48.70751 43.38996
v 6.72349 49.18795 43.13537
v 17.69913 36.94515 46.97883
v 17.69913 37.17710 46.87768
v 17.46938 37.17710 46.97883
v 17.45892 37.41732 46.80694
v 17.93935 36.93688 46.83602
v 17.93935 37.15281 46.73861
v 17.45892 36.93688 47.08549
v 17.69913 36.93688 46.98130
v 17.70390 36.93688 46.97883
v 6.88938 50.11727 42.41471
v 6.88938 50.14881 42.38496
v 6.83985 50.14881 42.41471
v 7.12959 49.96598 42.41471
v 7.12959 50.14881 42.26162
v 7.12959 50.27071 42.17449
v 6.88938 49.90859 42.58076
v 7.12959 49.90859 42.46075
v 7.22230 49.90859 42.41471
v 7.36980 49.90859 42.34840
v 7.34551 50.14881 42.17449
v 6.40894 50.08584 42.65493
v 6.40894 50.14881 42.61442
v 6.30161 50.14881 42.65493
v 6.64916 50.14881 42.51647
v 6.64916 50.27331 42.41471
v 6.16872 50.14881 42.70158
v 5.92851 50.36665 42.65493
v 5.92851 50.38903 42.63946
v 6.16872 50.22540 42.65493
v 17.69913 38.00806 46.25819
v 17.69913 38.13798 46.13065
v 17.52874 38.13798 46.25819
v 17.69913 38.24755 46.01797
v 17.52721 38.37820 46.01797
v 17.45892 38.37820 46.06974
v 17.69913 37.89776 46.35532
v 17.83167 37.89776 46.25819
v 17.69913 38.51896 45.77775
v 17.69913 38.61840 45.69225
v 17.57845 38.61840 45.77775
v 17.60979 38.85862 45.53753
v 17.45892 38.85862 45.64661
v 17.69913 38.37820 45.89790
v 17.86172 38.37820 45.77775
v 28.02845 38.04481 38.33103
v 28.02845 38.13798 38.24116
v 27.98151 38.13798 38.33103
v 28.10096 37.89776 38.33103
v 28.10622 38.13798 38.09081
v 27.85574 38.37820 38.33103
v 28.02845 38.30703 38.09081
v 27.89524 38.61840 38.09081
v 27.78823 38.51051 38.33103
v 27.82987 38.13798 38.57125
v 28.02845 37.89776 38.45634
v 27.78823 38.37820 38.43899
v 5.68829 49.74050 43.13537
v 5.46519 49.90859 43.13537
v 5.44807 50.14881 42.97092
v 5.44807 49.90859 43.14445
v 5.44807 49.66837 43.31115
v 5.68829 49.66837 43.18301
v 5.92851 49.96621 42.89515
v 4.96764 50.32233 43.13537
v 4.96764 50.14881 43.24279
v 5.16116 50.14881 43.13537
v 5.20786 50.10813 43.13537
v 5.20786 50.14881 43.10557
v 5.44807 49.92133 43.13537
v 5.63685 50.14881 42.89515
v 5.20786 49.90859 43.27082
v 5.68829 50.12017 42.89515
v 5.68829 50.14881 42.87684
v 5.44807 50.27901 42.89515
v 5.20786 49.75303 43.37559
v 4.99152 49.90859 43.37559
v 4.96764 49.90859 43.38670
v 4.96764 49.66837 43.53664
v 5.20786 49.66837 43.42898
v 5.31867 49.66837 43.37559
v 5.68829 49.07581 43.61579
v 5.68829 49.18795 43.53579
v 5.44895 49.18795 43.61579
v 5.44807 49.42817 43.46024
v 5.92851 48.95736 43.61579
v 5.92851 49.18795 43.44660
v 5.94454 48.94773 43.61579
v 5.92851 49.26746 43.37559
v 5.44807 48.94773 43.81034
v 5.68829 48.94773 43.70533
v 5.92851 48.94773 43.62186
v 5.20786 49.37836 43.61579
v 5.20786 49.42817 43.58366
v 5.44807 49.18844 43.61579
v 5.63154 49.42817 43.37559
v 4.96764 49.56062 43.61579
v 5.68829 49.39362 43.37559
v 5.68829 49.42817 43.35134
v 5.44807 49.56332 43.37559
v 4.72743 49.90859 43.50985
v 4.48721 50.14881 43.45887
v 4.96764 49.92759 43.37559
v 4.72743 50.12429 43.37559
v 4.72743 50.14881 43.36048
v 4.69058 50.14881 43.37559
v 4.48721 50.25155 43.37559
v 4.24699 50.07935 43.61579
v 4.24699 50.14881 43.55778
v 4.20201 50.38903 43.37559
v 4.00678 50.38903 43.46877
v 4.48721 49.93830 43.61579
v 4.24699 50.36137 43.37559
v 4.24699 50.38903 43.35424
v 4.00678 50.52746 43.37559
v 16.73826 38.03609 46.73861
v 16.73826 38.13798 46.68220
v 16.59917 38.13798 46.73861
v 16.49804 38.37820 46.63447
v 16.49804 38.13798 46.77962
v 16.49804 37.89776 46.92014
v 16.73826 37.89776 46.81216
v 16.97848 38.13798 46.58814
v 16.91444 37.89776 46.73861
v 16.97848 38.26275 46.49841
v 16.97848 38.37820 46.39919
v 16.79639 38.37820 46.49841
v 17.17284 38.13798 46.49841
v 17.20267 38.37820 46.25819
v 16.73826 38.61840 46.34466
v 16.73826 38.37820 46.52628
v 17.21870 38.36733 46.25819
v 17.21870 38.37820 46.24754
v 17.21870 38.13798 46.47308
v 17.21870 38.61332 46.01797
v 17.21166 38.61840 46.01797
v 16.97848 38.61840 46.17826
v 17.45892 38.18969 46.25819
v 17.45892 38.13798 46.31014
v 17.45892 38.43203 46.01797
v 17.21870 38.10513 46.49841
v 17.21870 37.89776 46.62769
v 17.45892 37.91929 46.49841
v 17.48460 37.89776 46.49841
v 17.45892 37.89776 46.51345
v 17.21870 38.61840 46.01325
v 16.97848 38.79217 46.01797
v 17.45892 38.61840 45.85712
v 16.97848 38.53109 46.25819
v 16.86257 38.61840 46.25819
v 16.49804 38.60155 46.49841
v 16.49804 38.61840 46.48734
v 16.47669 38.61840 46.49841
v 16.73826 38.41872 46.49841
v 16.25784 38.78136 46.49841
v 16.01762 38.61840 46.69183
v 16.25784 38.61840 46.59914
v 16.73826 38.72352 46.25819
v 16.25784 38.36945 46.73861
v 16.25784 38.37820 46.73389
v 16.24390 38.37820 46.73861
v 16.01762 38.37820 46.80465
v 16.25784 38.13798 46.86623
v 16.01762 38.52128 46.73861
v 16.49804 38.20475 46.73861
v 16.01762 38.02900 46.97883
v 16.01762 38.13798 46.92411
v 15.82027 38.13798 46.97883
v 16.25784 37.92353 46.97883
v 15.77740 38.37820 46.86169
v 15.77740 38.13798 46.99268
v 15.77740 37.89776 47.13529
v 16.01762 37.89776 47.04475
v 16.30935 37.89776 46.97883
v 16.25784 37.89776 46.99151
v 16.73826 37.09011 47.21905
v 16.73826 37.17710 47.18177
v 16.63100 37.17710 47.21905
v 16.73826 37.41732 47.05529
v 16.49804 37.28365 47.21905
v 16.49804 37.17710 47.26926
v 16.49804 36.93688 47.37650
v 16.97848 36.94743 47.21905
v 16.97848 37.17710 47.10999
v 16.99897 36.93688 47.21905
v 17.21870 36.93688 47.16576
v 17.21870 37.17710 47.04606
v 16.91613 37.41732 46.97883
v 17.21870 37.27601 46.97883
v 16.73826 36.93688 47.28239
v 16.97848 36.93688 47.22340
v 16.49804 37.41732 47.15377
v 16.32000 37.41732 47.21905
v 16.25784 37.41732 47.24232
v 16.25784 37.17710 47.37756
v 16.25784 37.65754 47.10673
v 16.01762 37.59368 47.21905
v 16.01762 37.65754 47.17733
v 15.91491 37.65754 47.21905
v 16.25784 37.45652 47.21905
v 15.77740 37.75871 47.21905
v 16.01762 37.41732 47.34101
v 16.49804 37.65754 47.03513
v 16.49804 37.78230 46.97883
v 15.60088 37.89776 47.21905
v 15.53718 37.89776 47.24660
v 15.53718 37.65754 47.39039
v 15.77740 37.65754 47.28222
v 15.53718 38.13798 47.08993
v 16.25784 37.00272 47.45927
v 16.06432 37.17710 47.45927
v 16.01762 37.17710 47.47651
v 16.25784 36.93688 47.48779
v 16.32279 36.93688 47.45927
v 15.77740 37.38305 47.45927
v 15.77740 37.41732 47.43984
v 15.72903 37.41732 47.45927
v 16.01762 37.21409 47.45927
v 15.53718 37.54366 47.45927
v 15.53718 37.41732 47.52842
v 15.77740 37.17710 47.55421
v 15.32677 37.65754 47.45927
v 15.29696 37.89776 47.32873
v 15.29696 37.65754 47.46795
v 15.29696 37.41732 47.60461
v 8.09046 44.75005 45.77775
v 8.09046 44.86404 45.67841
v 7.97544 44.86404 45.77775
v 7.85024 45.10426 45.66286
v 7.85024 44.74342 46.01797
v 8.24795 44.62383 45.77775
v 8.33068 44.62383 45.72889
v 8.32284 44.86404 45.53753
v 8.09046 44.62383 45.90197
v 7.85024 44.98887 45.77775
v 7.70440 45.10426 45.77775
v 8.00221 45.10426 45.53753
v 7.85024 44.86404 45.89562
v 7.85024 45.20975 45.53753
v 7.61002 45.15633 45.77775
v 25.38607 37.98827 41.45385
v 25.38607 38.13798 41.36399
v 25.30071 38.13798 41.45385
v 25.14585 38.34582 41.45385
v 25.14585 38.13798 41.59124
v 25.51237 38.13798 41.21363
v 25.38607 37.89776 41.51305
v 25.42854 37.89776 41.45385
v 25.14585 38.37820 41.43176
v 25.11950 38.37820 41.45385
v 25.38607 38.36657 41.21363
v 24.90563 38.37820 41.61277
v 25.14585 38.61840 41.27077
v 24.90563 38.61726 41.45385
v 25.21838 38.61840 41.21363
v 6.64916 45.68826 45.77775
v 6.64916 45.82491 45.60291
v 6.47617 45.82491 45.77775
v 6.43639 46.06513 45.53753
v 6.40894 46.06513 45.56310
v 6.40894 45.66471 46.01797
v 6.88938 45.58469 45.64162
v 6.88938 45.65931 45.53753
v 6.64916 45.58469 45.91637
v 6.77299 45.58469 45.77775
v 6.16872 45.77900 46.01797
v 6.16872 45.82491 45.97247
v 6.06313 45.82491 46.01797
v 6.10191 46.06513 45.77775
v 5.92851 46.06513 45.84858
v 6.40894 45.82491 45.83131
v 6.40894 45.87255 45.77775
v 6.07693 45.58469 46.25819
v 6.40894 45.58469 46.11610
v 6.54276 45.58469 46.01797
v 6.16872 46.02984 45.77775
v 6.16872 46.06513 45.74447
v 6.16872 46.27518 45.53753
v 6.12032 46.30535 45.53753
v 5.92851 46.30535 45.64008
v 6.40894 46.08720 45.53753
v 3.52634 49.80553 44.09623
v 3.52634 49.90859 44.00977
v 3.35980 49.90859 44.09623
v 3.76656 49.68522 44.09623
v 3.44109 50.14881 43.85601
v 3.28613 50.14881 43.92841
v 3.76656 49.97782 43.85601
v 3.28613 49.66837 44.33283
v 3.52634 49.66837 44.23443
v 3.76656 49.66837 44.11431
v 3.52634 50.10084 43.85601
v 3.52634 50.14881 43.81741
v 3.52634 50.38903 43.62653
v 3.28613 50.38903 43.72054
v 3.56213 50.38903 43.61579
v 7.12959 45.33829 45.77775
v 7.12959 45.34447 45.77003
v 7.11820 45.34447 45.77775
v 7.12959 45.51131 45.53753
v 6.88938 45.49175 45.77775
v 7.12959 45.12540 46.01797
v 6.88938 45.34447 45.96439
v 7.36980 45.24332 45.77775
v 7.36980 45.34447 45.64048
v 7.18725 45.10426 46.01797
v 6.88938 45.10426 46.18877
v 7.12959 45.10426 46.04139
v 6.64916 45.26232 46.25819
v 6.64916 45.34447 46.19323
v 6.56782 45.34447 46.25819
v 6.64916 45.50771 46.01797
v 6.40894 45.45493 46.25819
v 6.40894 45.34447 46.34879
v 6.64916 45.10426 46.35845
v 6.83621 45.34447 46.01797
v 25.86651 38.15818 40.73319
v 25.86651 38.37820 40.63021
v 25.78686 38.37820 40.73319
v 25.86651 38.61840 40.57598
v 25.71734 38.61840 40.73319
v 25.86651 38.85862 40.55308
v 25.66595 38.85862 40.73319
v 26.08205 38.13798 40.49297
v 26.00317 38.37820 40.49297
v 25.93394 38.85862 40.49297
v 25.70414 38.13798 40.97341
v 25.62629 38.61840 40.82575
v 25.62629 38.85862 40.76600
v 25.86651 38.13798 40.74386
v 25.87467 38.13798 40.73319
v 25.62629 38.96961 40.73319
v 26.82737 37.48933 40.25277
v 26.82737 37.65754 40.17931
v 26.74049 37.65754 40.25277
v 26.82737 37.89776 40.08320
v 26.60751 37.89776 40.25277
v 26.58715 37.65754 40.37078
v 26.58715 37.89776 40.26711
v 26.58715 37.93407 40.25277
v 27.06759 37.41732 40.06103
v 27.06759 37.53970 40.01255
v 26.91497 37.89776 40.01255
v 26.82737 37.41732 40.28190
v 26.86013 37.41732 40.25277
v 26.34693 37.73264 40.49297
v 26.34693 37.89776 40.41059
v 26.21532 37.89776 40.49297
v 26.10671 37.89776 40.58150
v 26.10671 37.65754 40.72477
v 26.34693 37.65754 40.53672
v 26.40897 37.65754 40.49297
v 26.34693 38.13798 40.32001
v 26.10671 38.08170 40.49297
v 26.45850 38.13798 40.25277
v 3.04591 51.58241 43.13537
v 3.04591 51.59011 43.12891
v 3.03649 51.59011 43.13537
v 3.28613 51.36268 43.13537
v 3.28613 51.59011 42.97103
v 3.04591 51.83033 42.90244
v 2.80569 51.75539 43.13537
v 3.05847 51.83033 42.89515
v 3.28613 51.68525 42.89515
v 3.29984 51.34989 43.13537
v 3.52634 51.34989 42.99711
v 3.41868 51.59011 42.89515
v 3.04591 51.34989 43.29371
v 3.28613 51.34989 43.14417
v 2.80569 51.83033 43.05830
v 2.66254 51.83033 43.13537
v 2.80569 51.98478 42.89515
v 2.64498 52.07055 42.89515
v 2.56548 51.87316 43.13537
v 2.80569 51.59011 43.26609
v 2.80569 52.07055 42.81454
v 2.56548 52.31077 42.73896
v 3.04591 51.83820 42.89515
v 3.04591 52.07055 42.70699
v 3.28613 51.83033 42.77508
v 3.18456 52.07055 42.65493
v 3.04591 52.14811 42.65493
v 3.28613 50.98467 43.37559
v 3.28613 51.10969 43.30143
v 3.14604 51.10969 43.37559
v 3.04591 51.10969 43.42202
v 3.04591 50.86947 43.54685
v 3.28613 50.86947 43.44118
v 3.44850 50.86947 43.37559
v 3.04591 51.20072 43.37559
v 2.84563 51.34989 43.37559
v 2.80569 51.10969 43.50513
v 3.76656 50.30569 43.61579
v 3.76656 50.38903 43.55877
v 3.52634 50.62925 43.48585
v 4.00678 50.19936 43.61579
v 3.85657 50.62925 43.37559
v 3.28613 50.54025 43.61579
v 3.28613 50.62925 43.56463
v 3.16863 50.62925 43.61579
v 3.04591 50.73577 43.61579
v 3.52634 50.40539 43.61579
v 3.76656 50.62925 43.41134
v 3.76656 50.68456 43.37559
v 2.88145 50.86947 43.61579
v 2.80569 50.62925 43.78599
v 3.04591 50.62925 43.67120
v 3.52634 50.82061 43.37559
v 3.52634 50.86947 43.34481
v 3.76656 50.86947 43.23937
v 3.52634 51.10969 43.16404
v 3.57768 51.10969 43.13537
v 3.76656 51.69259 42.65493
v 3.56317 51.83033 42.65493
v 3.52634 52.07055 42.52889
v 3.52634 51.83033 42.67034
v 3.52634 51.59011 42.83883
v 3.76656 51.59011 42.71944
v 4.00678 51.83938 42.41471
v 3.76656 52.06939 42.41471
v 3.76656 52.07055 42.41404
v 3.76525 52.07055 42.41471
v 3.76656 52.31077 42.26664
v 3.52634 52.28448 42.41471
v 3.28613 52.00826 42.65493
v 3.28613 52.07055 42.61938
v 3.28613 52.31077 42.48734
v 3.52634 51.85561 42.65493
v 20.58173 42.73646 42.41471
v 20.58173 42.94231 42.28014
v 20.35299 42.94231 42.41471
v 20.34151 43.18253 42.25944
v 20.34151 42.94231 42.42124
v 20.34151 42.70210 42.60305
v 20.58173 42.70210 42.44105
v 20.61704 42.70210 42.41471
v 20.82195 42.70210 42.27927
v 20.82195 42.85421 42.17449
v 21.06217 42.89378 41.93429
v 21.06217 42.94231 41.88689
v 21.01679 42.94231 41.93429
v 20.82195 43.16761 41.93429
v 20.82195 42.94231 42.10715
v 21.25765 42.70210 41.93429
v 21.06217 42.70210 42.10171
v 20.82195 43.18253 41.92173
v 20.80993 43.18253 41.93429
v 21.06217 43.17008 41.69407
v 20.58173 43.18253 42.12894
v 20.82195 43.42274 41.78515
v 20.64353 43.42274 41.93429
v 20.92715 43.42274 41.69407
v 20.58173 43.51623 41.93429
v 21.54259 40.80830 42.89515
v 21.54259 41.02058 42.78576
v 21.37858 41.02058 42.89515
v 21.30238 41.12301 42.89515
v 21.30238 41.02058 42.93917
v 21.30238 40.78036 43.04319
v 21.54259 40.78036 42.90772
v 21.78281 40.78036 42.74223
v 21.78281 40.94923 42.65493
v 21.56272 40.78036 42.89515
v 21.30238 41.26080 42.83001
v 21.18523 41.26080 42.89515
v 21.54259 41.26080 42.67313
v 21.06217 41.26080 42.95496
v 21.06217 41.02058 43.06094
v 21.30238 41.50101 42.69038
v 21.06217 41.38671 42.89515
v 21.36535 41.50101 42.65493
v 21.54259 41.30033 42.65493
v 6.16872 47.20420 44.81689
v 6.16872 47.26621 44.77946
v 6.05955 47.26621 44.81689
v 6.16872 47.50643 44.63465
v 5.92851 47.50643 44.72054
v 6.16872 47.02599 44.92419
v 6.40894 47.26621 44.66935
v 6.40771 47.02599 44.81689
v 21.54259 42.43150 41.93429
v 21.54259 42.46188 41.90820
v 21.50831 42.46188 41.93429
v 21.54259 42.70187 41.69407
v 21.30238 42.70210 41.89542
v 21.54259 42.22166 42.08811
v 21.78281 42.22166 41.91450
v 21.78281 42.45060 41.69407
v 21.76235 42.22166 41.93429
v 21.78281 42.20057 41.93429
v 21.95827 42.22166 41.69407
v 21.78281 41.98144 42.10174
v 21.94541 41.98144 41.93429
v 22.02303 41.84570 41.93429
v 22.02303 41.98144 41.83668
v 22.02303 42.13558 41.69407
v 21.78281 41.86726 42.17449
v 22.14147 41.98144 41.69407
v 22.02303 41.74122 42.00030
v 22.07700 41.74122 41.93429
v 7.36980 47.62334 43.85601
v 7.36980 47.74665 43.77608
v 7.23890 47.74665 43.85601
v 7.61002 47.50643 43.78251
v 7.61002 47.74665 43.63840
v 7.12959 47.98685 43.73774
v 7.36980 47.50643 43.92931
v 7.12959 47.51403 44.09623
v 7.12959 47.74665 43.92707
v 6.90533 47.74665 44.09623
v 7.12959 47.83622 43.85601
v 6.88938 47.76011 44.09623
v 6.88938 47.74665 44.10769
v 6.88938 47.50643 44.27785
v 7.12959 47.50643 44.10107
v 7.13627 47.50643 44.09623
v 6.90275 47.98685 43.85601
v 7.36980 47.98685 43.62740
v 6.88938 48.22707 43.66131
v 7.36980 48.00483 43.61579
v 6.64916 47.64756 44.33645
v 6.64916 47.74665 44.25928
v 6.48551 47.74665 44.33645
v 6.51571 47.98685 44.09623
v 6.40894 47.98685 44.14735
v 6.40894 47.50643 44.53915
v 6.64916 47.50643 44.42353
v 6.80088 47.50643 44.33645
v 5.92851 47.72948 44.57667
v 5.92851 47.74665 44.56371
v 5.90098 47.74665 44.57667
v 6.16872 47.59336 44.57667
v 6.16872 47.74665 44.45364
v 5.92851 47.98685 44.36364
v 5.68829 47.88932 44.57667
v 5.97886 47.98685 44.33645
v 6.31951 47.50643 44.57667
v 6.64916 47.91904 44.09623
v 6.64916 47.98685 44.01772
v 6.64916 48.12562 43.85601
v 6.46891 48.22707 43.85601
v 6.40894 48.03782 44.09623
v 6.88938 47.98685 43.86408
v 6.64916 48.22707 43.76600
v 6.40894 48.46729 43.69163
v 6.88938 47.99436 43.85601
v 7.01106 48.22707 43.61579
v 6.88938 48.29693 43.61579
v 6.16872 48.15029 44.09623
v 6.16872 48.22707 44.02225
v 6.02914 48.22707 44.09623
v 6.05319 48.46729 43.85601
v 5.92851 48.46729 43.92413
v 6.40894 48.22707 43.89146
v 6.40894 48.26179 43.85601
v 6.16872 47.98685 44.24270
v 6.16872 48.39764 43.85601
v 6.16872 48.46729 43.79693
v 6.63052 48.46729 43.61579
v 5.92851 48.70751 43.75335
v 6.40894 48.59077 43.61579
v 22.02303 41.11083 42.41471
v 22.02303 41.26080 42.32026
v 21.90353 41.26080 42.41471
v 21.78281 41.26080 42.49831
v 21.78281 41.02058 42.61709
v 22.02303 41.02058 42.46027
v 21.78281 41.42599 42.41471
v 22.26325 41.02058 42.26368
v 22.26325 41.15406 42.17449
v 22.08796 41.02058 42.41471
v 20.34151 42.21868 42.89515
v 20.34151 42.22166 42.89391
v 20.33906 42.22166 42.89515
v 20.58173 42.22166 42.75945
v 20.10130 42.22166 43.00307
v 20.34151 41.98144 42.99418
v 20.51742 41.98144 42.89515
v 20.34151 42.46188 42.76984
v 20.10130 42.40536 42.89515
v 20.58173 41.89684 42.89515
v 20.58173 41.98144 42.85999
v 20.58173 41.74122 42.96902
v 20.82195 41.98144 42.70550
v 20.82195 42.09318 42.65493
v 20.70927 41.74122 42.89515
v 5.68829 47.98685 44.50500
v 5.54279 47.98685 44.57667
v 5.44807 48.22707 44.42951
v 5.44807 47.98685 44.61576
v 5.44807 47.74665 44.75913
v 5.68829 47.74665 44.66596
v 5.20786 48.17092 44.57667
v 5.20786 48.22707 44.53596
v 5.09683 48.22707 44.57667
v 5.20786 48.46729 44.34928
v 5.44807 48.04209 44.57667
v 5.62229 48.22707 44.33645
v 5.23216 48.46729 44.33645
v 5.44807 48.33038 44.33645
v 5.20786 47.98685 44.70211
v 4.96764 48.29343 44.57667
v 4.72743 48.22707 44.72567
v 4.96764 48.22707 44.62333
v 5.68829 48.43914 44.09623
v 5.68829 48.46729 44.06939
v 5.64507 48.46729 44.09623
v 5.68829 48.22707 44.29783
v 5.92851 48.28342 44.09623
v 5.92851 48.22707 44.14910
v 5.68829 48.70751 43.86524
v 5.44807 48.70751 44.00321
v 5.70673 48.70751 43.85601
v 5.92851 48.55109 43.85601
v 5.68829 48.18362 44.33645
v 5.44807 48.46729 44.21308
v 5.92851 48.01801 44.33645
v 5.20786 48.70751 44.15957
v 4.48721 47.88662 45.05711
v 4.48721 47.98685 44.98978
v 4.29620 47.98685 45.05711
v 4.72743 47.75024 45.05711
v 4.72743 47.98685 44.89379
v 4.24699 48.22707 44.91206
v 4.72743 48.09830 44.81689
v 4.24699 47.74665 45.23794
v 4.48721 47.74665 45.15232
v 4.73377 47.74665 45.05711
v 4.96764 47.74665 44.96116
v 4.90999 47.98685 44.81689
v 4.72743 47.74665 45.05956
v 4.51254 48.22707 44.81689
v 4.48721 48.22707 44.82650
v 20.10130 41.42500 43.37559
v 20.10130 41.50101 43.34592
v 20.00179 41.50101 43.37559
v 20.10130 41.74122 43.23858
v 19.86108 41.74122 43.30399
v 19.86108 41.26080 43.51156
v 20.34151 41.50101 43.24276
v 20.10130 41.26080 43.43732
v 20.28086 41.26080 43.37559
v 4.96764 47.25716 45.29731
v 4.96764 47.26621 45.28956
v 4.95295 47.26621 45.29731
v 5.20786 47.26621 45.16512
v 5.20786 47.11190 45.29731
v 4.96764 47.50643 45.11217
v 4.72743 47.40257 45.29731
v 5.08671 47.50643 45.05711
v 4.96764 47.02599 45.48171
v 5.20786 47.02599 45.36265
v 5.35864 47.02599 45.29731
v 20.10130 40.90125 43.61579
v 20.10130 41.02058 43.54527
v 19.88987 41.02058 43.61579
v 20.34151 41.02058 43.46442
v 19.86108 40.78036 43.75396
v 20.10130 40.78036 43.68302
v 20.30813 40.78036 43.61579
v 18.66000 58.20278 33.28648
v 18.66000 58.31618 33.17841
v 18.55451 58.31618 33.28648
v 18.66000 58.45371 33.04626
v 18.57186 58.55640 33.04626
v 18.41978 58.50478 33.28648
v 18.53048 58.07597 33.52670
v 18.78500 58.07597 33.28648
v 18.66000 58.07597 33.40070
v 7.12959 45.69910 45.29731
v 7.12959 45.82491 45.14832
v 6.92283 45.82491 45.29731
v 7.12959 45.91192 45.05711
v 6.89866 46.06513 45.05711
v 6.88938 45.84977 45.29731
v 7.28400 45.82491 45.05711
v 11.93392 41.80842 46.25819
v 11.93392 41.98144 46.12798
v 11.78060 41.98144 46.25819
v 11.69372 42.22166 46.11404
v 11.69372 41.98144 46.33283
v 12.17414 41.74122 46.07796
v 12.17414 41.83666 46.01797
v 11.93392 41.74122 46.30959
v 11.98421 41.74122 46.25819
v 11.69372 42.06355 46.25819
v 11.51373 42.22166 46.25819
v 11.82853 42.22166 46.01797
v 11.45350 42.46188 46.09490
v 18.17956 59.32072 33.04626
v 18.17956 59.51727 32.88849
v 18.07871 59.51727 33.04626
v 18.17956 59.61494 32.80605
v 18.09107 59.75748 32.80605
v 17.94859 59.75748 33.04626
v 17.93935 59.77334 33.04626
v 18.35629 59.27705 32.80605
v 18.06818 59.27705 33.28648
v 17.93935 59.75748 33.06289
v 18.17956 59.27705 33.08157
v 18.20116 59.27705 33.04626
v 18.17956 59.75748 32.66812
v 18.07291 59.99770 32.56583
v 17.93935 59.99770 32.78720
v 18.24970 59.75748 32.56583
v 18.23119 59.51727 32.80605
v 16.01762 40.92672 44.81689
v 16.01762 41.02058 44.72552
v 15.82458 41.02058 44.81689
v 16.25784 40.79302 44.81689
v 16.25784 41.02058 44.59876
v 15.86106 41.26080 44.57667
v 15.77740 41.26080 44.62753
v 16.01762 41.16323 44.57667
v 16.01762 40.78036 44.94384
v 16.27798 40.78036 44.81689
v 16.25784 40.78036 44.82795
v 15.53718 41.19778 44.81689
v 15.53718 41.26080 44.76888
v 15.45348 41.26080 44.81689
v 15.77740 41.04411 44.81689
v 15.53718 41.02058 44.96841
v 15.77740 41.02058 44.83833
v 15.29696 41.50101 44.70016
v 15.77740 41.31812 44.57667
v 12.89480 41.29783 45.77775
v 12.89480 41.50101 45.61993
v 12.73165 41.50101 45.77775
v 12.65458 41.60496 45.77775
v 12.65458 41.26080 46.00135
v 12.89480 41.26080 45.80225
v 13.13502 41.26080 45.62150
v 13.13502 41.36039 45.53753
v 12.92762 41.26080 45.77775
v 12.65458 41.74122 45.69144
v 12.55489 41.74122 45.77775
v 12.89480 41.62046 45.53753
v 12.41436 41.74122 45.88557
v 12.65458 41.50101 45.84472
v 12.41436 41.94614 45.77775
v 13.37522 40.87009 45.77775
v 13.37522 41.02058 45.68934
v 13.16593 41.02058 45.77775
v 13.13502 41.02058 45.79284
v 13.13502 40.78036 45.93290
v 13.37522 40.78036 45.82874
v 13.61544 41.02058 45.64484
v 13.56011 40.78036 45.77775
v 13.13502 41.04702 45.77775
v 13.29269 41.26080 45.53753
v 12.89480 41.02058 45.94353
v 12.41436 41.14306 46.25819
v 12.41436 41.26080 46.19727
v 12.33402 41.26080 46.25819
v 12.17414 41.26080 46.40479
v 12.41436 41.02058 46.31676
v 12.41436 41.50101 46.03353
v 12.17414 41.47900 46.25819
v 12.65458 41.02058 46.13364
v 12.65458 41.23241 46.01797
v 12.49012 41.02058 46.25819
v 12.43331 41.50101 46.01797
v 18.66000 57.70527 33.76691
v 18.66000 57.83575 33.61757
v 18.54481 57.83575 33.76691
v 18.41978 58.07597 33.68639
v 18.66000 57.59553 33.89089
v 18.76098 57.59553 33.76691
v 18.66000 57.92364 33.52670
v 18.90022 57.83575 33.38206
v 18.90022 57.95161 33.28648
v 18.74061 57.83575 33.52670
v 18.41978 58.23571 33.52670
v 18.90022 58.07597 33.18700
v 19.00289 57.83575 33.28648
v 19.14043 57.97454 33.04626
v 18.79548 58.31618 33.04626
v 16.73826 41.00636 44.33645
v 16.73826 41.02058 44.32090
v 16.71702 41.02058 44.33645
v 16.73826 41.22965 44.09623
v 16.69361 41.26080 44.09623
v 16.49804 41.15748 44.33645
v 16.73826 40.78036 44.54638
v 16.97848 40.83047 44.33645
v 10.01220 41.01250 47.69949
v 10.01220 41.02058 47.69646
v 10.00542 41.02058 47.69949
v 10.01220 41.26080 47.61907
v 9.85137 41.26080 47.69949
v 9.77198 41.02058 47.79241
v 10.25240 40.80787 47.69949
v 10.25240 41.02058 47.58495
v 10.30555 40.78036 47.69949
v 10.49262 40.78036 47.64051
v 10.49262 41.02058 47.48782
v 10.25240 41.26080 47.48389
v 10.29714 41.26080 47.45927
v 10.49262 41.06921 47.45927
v 10.01220 40.78036 47.78197
v 10.25240 40.78036 47.71372
v 9.77198 41.37266 47.69949
v 10.25240 41.32177 47.45927
v 16.01762 41.26080 44.48243
v 16.25784 41.04125 44.57667
v 16.25784 41.26080 44.35500
v 15.90308 41.50101 44.33645
v 15.77740 41.50101 44.41303
v 16.25784 41.28120 44.33645
v 16.29610 41.26080 44.33645
v 16.29812 41.02058 44.57667
v 16.01762 41.42445 44.33645
v 16.01762 41.50101 44.27065
v 16.25784 41.50101 44.13396
v 15.91418 41.74122 44.09623
v 15.77740 41.58013 44.33645
v 16.25784 41.54041 44.09623
v 15.53718 41.49244 44.57667
v 15.53718 41.50101 44.56896
v 15.52444 41.50101 44.57667
v 15.53718 41.72655 44.33645
v 15.51084 41.74122 44.33645
v 15.29696 41.63149 44.57667
v 15.53718 41.74122 44.31808
v 15.77740 41.74122 44.16505
v 15.53718 41.92295 44.09623
v 15.77740 41.80285 44.09623
v 8.81110 41.93983 47.69949
v 8.81110 41.98144 47.67756
v 8.73029 41.98144 47.69949
v 9.05132 41.84681 47.69949
v 9.05132 41.98144 47.62634
v 8.81110 42.22166 47.57877
v 8.57090 42.09670 47.69949
v 9.05132 42.22166 47.51720
v 8.57090 41.98144 47.75608
v 8.81110 41.74122 47.81359
v 9.29154 41.98144 47.56225
v 9.05132 41.74122 47.75474
v 9.28307 41.74122 47.69949
v 8.81110 42.46188 47.46542
v 8.57090 42.46188 47.53123
v 8.83234 42.46188 47.45927
v 9.05132 42.33901 47.45927
v 6.88938 51.56461 41.45385
v 6.88938 51.59011 41.43304
v 6.84722 51.59011 41.45385
v 7.12959 51.39019 41.45385
v 7.12959 51.59011 41.31503
v 6.88938 51.83033 41.24111
v 6.64916 51.83033 41.35963
v 6.95127 51.83033 41.21363
v 6.88938 51.34989 41.61912
v 7.12959 51.34989 41.48180
v 7.18195 51.34989 41.45385
v 7.36980 51.34989 41.35500
v 7.35764 51.59011 41.21363
v 22.50347 55.71635 32.32561
v 22.50347 55.91401 32.25344
v 22.27953 55.91401 32.32561
v 22.26325 56.15423 32.25466
v 22.26325 55.91401 32.33209
v 22.26325 55.67381 32.46497
v 22.50347 55.67381 32.34328
v 22.74369 55.67381 32.23238
v 22.74369 55.91401 32.17492
v 22.50347 56.15423 32.19324
v 22.74369 56.15423 32.11568
v 22.91929 55.91401 32.08540
v 22.80961 56.15423 32.08540
v 22.54087 55.67381 32.32561
v 7.12959 52.04812 40.97341
v 7.12959 52.07055 40.95562
v 7.08712 52.07055 40.97341
v 7.12959 52.31077 40.77837
v 6.88938 52.18572 40.97341
v 7.12959 51.83033 41.14146
v 7.36980 51.93020 40.97341
v 7.36980 52.07055 40.86164
v 7.54365 51.83033 40.97341
v 7.23595 52.31077 40.73319
v 7.36980 51.83033 41.04597
v 9.29154 41.73673 47.69949
v 9.29154 41.74122 47.69721
v 9.53176 41.59418 47.69949
v 9.53176 41.74122 47.62051
v 9.29154 41.50101 47.80164
v 9.53176 41.98144 47.46947
v 9.53176 41.99935 47.45927
v 9.65334 41.50101 47.69949
v 9.53176 41.50101 47.74133
v 9.55320 41.98144 47.45927
v 21.54259 55.57726 32.80605
v 21.54259 55.67381 32.78357
v 21.49456 55.67381 32.80605
v 21.30238 55.67381 32.88756
v 21.30238 55.43359 32.94794
v 21.54259 55.43359 32.83492
v 21.78281 55.43359 32.73409
v 21.78281 55.67381 32.67641
v 22.02303 55.43359 32.65131
v 21.60987 55.43359 32.80605
v 21.54259 55.91401 32.70272
v 21.30238 55.90070 32.80605
v 21.78281 55.91401 32.59487
v 21.84368 55.91401 32.56583
v 21.78281 56.01116 32.56583
v 9.05132 41.30277 47.93970
v 9.05132 41.50101 47.86715
v 8.81135 41.50101 47.93970
v 8.57090 41.67330 47.93970
v 9.09855 41.26080 47.93970
v 8.81110 41.26080 48.03446
v 9.05132 41.26080 47.95489
v 6.40894 51.50552 41.69407
v 6.40894 51.59011 41.62446
v 6.19958 51.59011 41.69407
v 6.64916 51.40867 41.69407
v 6.64916 51.59011 41.54780
v 6.16872 51.83033 41.53295
v 6.64916 51.70490 41.45385
v 5.92851 51.73913 41.69407
v 5.92851 51.83033 41.63006
v 6.16872 51.60430 41.69407
v 6.38929 51.83033 41.45385
v 5.68829 52.07055 41.55805
v 6.16872 51.95879 41.45385
v 6.16872 51.59011 41.70535
v 6.40894 51.82049 41.45385
v 6.40894 51.83033 41.44746
v 6.40894 52.07055 41.28645
v 6.58245 52.07055 41.21363
v 22.02303 55.70623 32.56583
v 22.02303 55.91401 32.46202
v 22.02303 55.67381 32.57848
v 22.05563 55.67381 32.56583
v 22.26325 55.93006 32.32561
v 6.16872 52.07055 41.38271
v 5.98551 52.07055 41.45385
v 5.92851 52.31077 41.31123
v 5.92851 52.07055 41.47540
v 6.64916 52.03068 41.21363
v 6.64916 52.07055 41.18378
v 6.64916 52.31077 40.99244
v 6.88938 52.07055 41.06004
v 6.88938 51.86587 41.21363
v 8.57090 41.06927 48.17992
v 8.57090 41.26080 48.10810
v 8.38073 41.26080 48.17992
v 8.33068 41.26080 48.20205
v 8.33068 41.02058 48.30578
v 8.33068 41.32150 48.17992
v 8.62551 41.02058 48.17992
v 8.57090 41.02058 48.19707
v 7.85024 41.18609 48.42013
v 7.85024 41.26080 48.39216
v 7.69434 41.26080 48.42013
v 8.09046 41.02718 48.42013
v 8.09046 41.26080 48.31707
v 7.85024 41.50101 48.31713
v 7.61002 41.50101 48.37969
v 8.09046 41.50101 48.22730
v 7.85024 41.74122 48.22945
v 7.61002 41.74122 48.31667
v 7.97001 41.74122 48.17992
v 8.09046 41.61643 48.17992
v 8.19383 41.50101 48.17992
v 7.61002 41.02058 48.51690
v 7.85024 41.02058 48.48092
v 8.09046 41.02058 48.42268
v 8.09667 41.02058 48.42013
v 9.77198 42.84769 46.73861
v 9.77198 42.94231 46.65141
v 9.60775 42.94231 46.73861
v 10.01220 42.71058 46.73861
v 10.01220 42.94231 46.53744
v 9.61584 43.18253 46.49841
v 9.53176 43.18253 46.54620
v 10.01220 42.98449 46.49841
v 9.77198 42.70210 46.86701
v 10.02743 42.70210 46.73861
v 10.01220 42.70210 46.74567
v 5.44807 51.99151 41.69407
v 5.44807 52.07055 41.63609
v 5.68829 51.87629 41.69407
v 5.20786 52.31077 41.53603
v 5.68829 52.21577 41.45385
v 5.92851 52.10198 41.45385
v 10.01220 43.76150 45.77775
v 10.01220 43.90318 45.65792
v 9.77828 43.90318 45.77775
v 9.82995 44.14339 45.53753
v 9.77198 44.14339 45.56776
v 9.77198 43.66296 45.97909
v 10.18836 43.66296 45.77775
v 10.01220 43.66296 45.85610
v 10.73284 42.91492 46.25819
v 10.73284 42.94231 46.23512
v 10.68050 42.94231 46.25819
v 10.97306 42.73495 46.25819
v 10.97306 42.94231 46.10833
v 10.68707 43.18253 46.01797
v 10.49262 43.18253 46.09542
v 10.97306 43.03910 46.01797
v 10.73284 42.70210 46.41793
v 10.97306 42.70210 46.27851
v 11.21328 42.70210 46.11671
v 11.10332 42.94231 46.01797
v 11.00590 42.70210 46.25819
v 11.21328 43.06017 45.77775
v 11.21328 43.18253 45.61539
v 11.03629 43.18253 45.77775
v 11.35867 42.94231 45.77775
v 11.45350 43.07482 45.53753
v 11.29813 43.18253 45.53753
v 11.21328 42.94231 45.91885
v 11.21328 43.24204 45.53753
v 11.45350 42.85847 45.77775
v 11.45350 42.94231 45.68932
v 11.45350 42.70210 45.91549
v 11.62040 42.70210 45.77775
v 20.58173 54.24287 33.76691
v 20.58173 54.47271 33.63739
v 20.36333 54.47271 33.76691
v 20.34151 54.50805 33.76691
v 20.34151 54.47271 33.77796
v 20.34151 54.23251 33.93367
v 20.58173 54.23251 33.77365
v 20.59263 54.23251 33.76691
v 20.82195 54.23251 33.61295
v 20.82195 54.42318 33.52670
v 20.34151 54.71293 33.71649
v 20.24961 54.71293 33.76691
v 20.58173 54.71293 33.60711
v 20.10130 54.47271 33.93163
v 20.34151 54.95315 33.66405
v 20.14785 54.95315 33.76691
v 20.58173 54.95315 33.55581
v 20.10130 55.03445 33.76691
v 20.58173 55.02238 33.52670
v 20.10130 54.71293 33.84969
v 20.63546 54.95315 33.52670
v 10.25240 43.12313 46.25819
v 10.25240 43.18253 46.19497
v 10.11216 43.18253 46.25819
v 10.49262 43.02409 46.25819
v 10.25240 42.94231 46.43780
v 10.25240 43.35525 46.01797
v 10.10537 43.42274 46.01797
v 10.01220 43.22742 46.25819
v 10.49262 42.94231 46.33602
v 10.25240 42.87656 46.49841
v 10.10647 42.94231 46.49841
v 10.49262 42.75462 46.49841
v 10.01220 43.18253 46.30358
v 10.57778 42.70210 46.49841
v 10.25240 42.70210 46.64201
v 10.49262 42.70210 46.53892
v 9.77198 43.10003 46.49841
v 9.77198 43.18253 46.41784
v 9.63154 43.42274 46.25819
v 9.53176 43.42274 46.31019
v 21.06217 54.86843 33.28648
v 21.06217 54.95315 33.25670
v 21.00599 54.95315 33.28648
v 21.06217 55.19337 33.14700
v 20.82195 55.16830 33.28648
v 20.82195 54.95315 33.40258
v 21.06217 54.71293 33.33904
v 21.06217 55.43359 33.05228
v 20.82195 55.43359 33.16319
v 21.30238 54.95315 33.11920
v 21.15778 54.71293 33.28648
v 21.07561 55.43359 33.04626
v 20.82195 55.19337 33.27402
v 20.79838 55.19337 33.28648
v 20.58173 55.19337 33.42326
v 20.58173 55.43353 33.28648
v 20.82195 55.67381 33.07174
v 20.58173 55.67381 33.18170
v 20.88952 55.67381 33.04626
v 9.77198 43.34626 46.25819
v 9.77198 43.42274 46.18743
v 10.01220 43.42274 46.06293
v 9.69688 43.66296 46.01797
v 9.53176 43.66296 46.10113
v 10.01220 43.47068 46.01797
v 10.25240 43.42274 45.95559
v 10.49262 43.25831 46.01797
v 10.49262 43.42274 45.85441
v 10.49262 43.50471 45.77775
v 10.63873 43.42274 45.77775
v 10.25240 43.62943 45.77775
v 10.25240 43.66296 45.74886
v 10.49262 43.66296 45.62627
v 10.23660 43.90318 45.53753
v 10.49262 43.74865 45.53753
v 9.77198 43.61648 46.01797
v 9.77198 43.90318 45.78080
v 9.53176 43.90318 45.89742
v 20.10130 55.19337 33.69981
v 20.01817 55.19337 33.76691
v 19.86108 55.19337 33.89519
v 19.86108 54.95315 33.97867
v 20.34151 55.19337 33.56184
v 20.10130 54.95315 33.79128
v 20.10130 55.43359 33.59483
v 19.89043 55.43359 33.76691
v 19.86108 55.49912 33.76691
v 20.20333 55.43359 33.52670
v 20.34151 55.26435 33.52670
v 21.06217 55.45383 33.04626
v 21.06217 55.67381 32.98428
v 21.06217 55.91401 32.89616
v 20.82195 55.74183 33.04626
v 20.82195 56.15423 32.89056
v 20.82195 55.91401 32.97792
v 21.28887 55.91401 32.80605
v 20.65255 55.91401 33.04626
v 20.58173 56.00845 33.04626
v 20.58173 55.91401 33.07896
v 12.65458 42.91228 44.81689
v 12.65458 42.94231 44.78445
v 12.61800 42.94231 44.81689
v 12.89480 42.70210 44.79032
v 12.86080 42.94231 44.57667
v 12.41436 43.12373 44.81689
v 12.65458 42.70210 45.01916
v 12.87008 42.70210 44.81689
v 12.17414 42.84026 45.29731
v 12.17414 42.94231 45.19050
v 12.02302 42.94231 45.29731
v 12.33175 42.94231 45.05711
v 12.03506 43.18253 45.05711
v 11.93392 43.18253 45.12363
v 12.17414 42.70210 45.42841
v 12.34489 42.70210 45.29731
v 9.29154 42.84910 46.97883
v 9.29154 42.94231 46.90409
v 9.13119 42.94231 46.97883
v 9.53176 42.71127 46.97883
v 9.53176 42.94231 46.77865
v 9.20582 43.18253 46.73861
v 9.05132 43.18253 46.81727
v 9.53176 42.98728 46.73861
v 9.29154 42.70210 47.09725
v 9.53176 42.70210 46.98684
v 9.54810 42.70210 46.97883
v 9.29154 43.13270 46.73861
v 9.29154 43.18253 46.68963
v 9.29154 43.36309 46.49841
v 9.18562 43.42274 46.49841
v 9.05132 43.26550 46.73861
v 8.81110 43.11312 46.97883
v 8.81110 43.18253 46.92478
v 8.69668 43.18253 46.97883
v 9.05132 42.98646 46.97883
v 8.76168 43.42274 46.73861
v 8.57090 43.42274 46.85194
v 8.81110 42.94231 47.10346
v 9.05132 42.94231 47.01203
v 11.69372 42.89964 45.53753
v 11.69372 42.94231 45.49905
v 11.63528 42.94231 45.53753
v 11.93392 42.74078 45.53753
v 11.93392 42.94231 45.35000
v 11.65176 43.18253 45.29731
v 11.45350 43.18253 45.42571
v 11.93392 42.99790 45.29731
v 11.99641 42.70210 45.53753
v 11.69372 42.70210 45.72262
v 11.93392 42.70210 45.57401
v 11.69372 43.15612 45.29731
v 11.69372 43.18253 45.27254
v 11.67986 43.42274 45.05711
v 11.45350 43.42274 45.18682
v 11.93392 43.25945 45.05711
v 12.17414 43.34716 44.81689
v 12.17414 43.42274 44.76017
v 12.08204 43.42274 44.81689
v 12.41436 43.42274 44.59454
v 11.93392 43.66296 44.70826
v 12.17414 43.18253 44.95167
v 12.34878 43.18253 44.81689
v 12.41436 42.87566 45.05711
v 12.41436 42.94231 44.98737
v 12.60996 42.70210 45.05711
v 12.41436 42.70210 45.23644
v 12.17414 43.07230 45.05711
v 11.93392 43.42274 44.90708
v 12.41436 43.18253 44.76838
v 12.65458 43.15939 44.57667
v 12.43534 43.42274 44.57667
v 11.69372 43.41483 45.05711
v 11.69372 43.42274 45.04897
v 11.69372 43.66296 44.81855
v 11.45350 43.66296 44.94340
v 11.69723 43.66296 44.81689
v 11.93392 43.52670 44.81689
v 22.02303 53.41499 33.52670
v 22.02303 53.51185 33.44201
v 21.92150 53.51185 33.52670
v 21.78281 53.75207 33.44190
v 22.02303 53.27163 33.64970
v 22.26325 53.27163 33.43826
v 22.26325 53.45951 33.28648
v 22.16344 53.27163 33.52670
v 21.78281 53.63879 33.52670
v 21.63984 53.75207 33.52670
v 22.02303 53.72761 33.28648
v 21.54259 53.99229 33.43571
v 21.78281 53.51185 33.63177
v 22.02303 53.75207 33.27299
v 22.00317 53.75207 33.28648
v 22.02303 53.99229 33.18084
v 21.84039 53.99229 33.28648
v 21.78281 54.09951 33.28648
v 21.78281 53.99229 33.31976
v 22.26325 53.75207 33.12178
v 22.21244 53.51185 33.28648
v 21.78281 54.23251 33.24847
v 21.69070 54.23251 33.28648
v 22.02303 54.23251 33.12341
v 21.54259 54.23251 33.33801
v 21.78281 54.47271 33.15955
v 21.54259 54.36549 33.28648
v 22.02303 54.45388 33.04626
v 8.09046 42.87139 47.45927
v 8.09046 42.94231 47.42062
v 8.00747 42.94231 47.45927
v 8.09046 43.18253 47.30552
v 7.85024 43.08195 47.45927
v 8.33068 42.94231 47.30540
v 8.09046 42.70210 47.56863
v 8.32511 42.70210 47.45927
v 8.57090 43.26836 46.97883
v 8.38070 43.42274 46.97883
v 8.39230 43.66296 46.73861
v 8.33068 43.46299 46.97883
v 8.33068 43.18253 47.17632
v 8.57090 43.18253 47.04057
v 8.57090 43.54266 46.73861
v 8.57090 43.66296 46.61594
v 8.57090 43.76965 46.49841
v 21.54259 53.82862 33.52670
v 21.32352 53.99229 33.52670
v 21.30238 54.23251 33.40833
v 21.30238 53.99229 33.53535
v 21.30238 53.75207 33.70940
v 21.54259 53.75207 33.57755
v 9.29154 43.42274 46.44027
v 9.53176 43.22793 46.49841
v 9.21484 43.66296 46.25819
v 9.05132 43.66296 46.34142
v 9.53176 43.47912 46.25819
v 9.29154 43.61939 46.25819
v 9.29154 43.66296 46.22054
v 9.27702 43.90318 46.01797
v 9.05132 43.90318 46.11593
v 9.53176 43.76276 46.01797
v 8.81110 43.63776 46.49841
v 8.81110 43.66296 46.47277
v 8.76646 43.66296 46.49841
v 9.05132 43.49877 46.49841
v 8.81110 43.86855 46.25819
v 8.72977 43.90318 46.25819
v 8.81110 43.42274 46.71062
v 9.05132 43.42274 46.57702
v 8.81110 43.90318 46.22038
v 9.05132 43.75301 46.25819
v 8.81110 44.09251 46.01797
v 8.67164 44.14339 46.01797
v 8.57090 43.97118 46.25819
v 22.26325 52.85258 33.76691
v 22.26325 53.03141 33.62651
v 22.11137 53.03141 33.76691
v 22.50347 52.79119 33.59629
v 22.50347 52.87629 33.52670
v 22.02303 53.13181 33.76691
v 22.02303 53.03141 33.83717
v 22.26325 52.79119 33.81516
v 22.31974 52.79119 33.76691
v 22.74369 52.42631 33.76691
v 22.74369 52.55099 33.64582
v 22.57822 52.55099 33.76691
v 22.98389 52.31077 33.69227
v 22.59187 52.79119 33.52670
v 22.74369 52.31077 33.87686
v 9.29154 43.89600 46.01797
v 9.29154 43.90318 46.01134
v 9.29154 44.14339 45.79343
v 9.05132 44.00488 46.01797
v 9.33006 44.14339 45.77775
v 8.81110 44.14339 45.96781
v 9.05132 44.14339 45.88465
v 8.74157 44.38361 45.77775
v 8.57090 44.38361 45.83393
v 9.05132 44.26540 45.77775
v 9.53176 44.04487 45.77775
v 9.53176 44.14339 45.68813
v 9.35874 44.38361 45.53753
v 9.29154 44.38361 45.57024
v 9.77198 43.90694 45.77775
v 9.77198 44.17570 45.53753
v 12.17414 43.95875 44.33645
v 12.17414 44.14339 44.13680
v 11.95441 44.14339 44.33645
v 12.41436 43.90318 44.13773
v 12.21110 44.14339 44.09623
v 12.23054 43.90318 44.33645
v 11.93392 43.90318 44.54061
v 12.17414 43.90318 44.38746
v 11.93392 44.35215 44.09623
v 8.81110 44.35868 45.77775
v 8.81110 44.38361 45.75675
v 9.05132 44.38361 45.67559
v 8.81110 44.62383 45.56318
v 8.57090 44.62383 45.63229
v 8.88958 44.62383 45.53753
v 9.29154 44.16142 45.77775
v 9.29154 44.41784 45.53753
v 11.93392 43.84924 44.57667
v 11.85244 43.90318 44.57667
v 11.93392 44.14339 44.35067
v 11.69372 44.14339 44.47678
v 12.17414 43.67153 44.57667
v 12.18406 43.66296 44.57667
v 12.41436 43.66296 44.38656
v 12.17414 43.66296 44.58295
v 11.93392 44.38361 44.05546
v 11.88412 44.38361 44.09623
v 11.93392 44.53039 43.85601
v 11.69372 44.48273 44.09623
v 12.17414 44.17452 44.09623
v 11.93392 44.15771 44.33645
v 11.69372 44.28960 44.33645
v 12.89480 42.90932 44.57667
v 12.89480 42.94231 44.54043
v 12.89480 43.13561 44.33645
v 12.85073 43.18253 44.33645
v 13.08558 42.70210 44.57667
v 12.89480 43.18253 44.29230
v 13.09644 43.18253 44.09623
v 13.08436 42.94231 44.33645
v 12.86332 43.42274 44.09623
v 12.65479 43.42274 44.33645
v 12.65458 43.65409 44.09623
v 12.45904 43.66296 44.33645
v 12.65458 43.18253 44.55488
v 12.64690 43.66296 44.09623
v 12.63371 43.18253 44.57667
v 13.13502 42.89133 44.33645
v 13.13502 42.94231 44.28788
v 13.35293 42.94231 44.09623
v 13.13502 43.14355 44.09623
v 13.13502 42.70210 44.52300
v 13.34592 42.70210 44.33645
v 22.26325 53.99360 33.04626
v 22.26325 54.23251 32.97224
v 22.15363 54.23251 33.04626
v 22.50347 53.99229 32.88587
v 22.50347 54.20220 32.80605
v 22.26389 53.99229 33.04626
v 22.26325 54.47271 32.87782
v 22.37006 54.47271 32.80605
v 22.74369 53.29360 33.04626
v 22.74369 53.51185 32.89058
v 22.54475 53.51185 33.04626
v 22.98389 53.27163 32.89671
v 22.86460 53.51185 32.80605
v 22.77030 53.27163 33.04626
v 22.50347 53.57684 33.04626
v 22.50347 53.27163 33.24570
v 22.74369 53.27163 33.06451
v 12.89480 43.39014 44.09623
v 12.89480 43.42274 44.06190
v 12.89480 43.59597 43.85601
v 12.82310 43.66296 43.85601
v 12.65458 43.66296 44.08566
v 12.89480 43.66296 43.76989
v 13.13502 43.58118 43.61579
v 13.10235 43.42274 43.85601
v 12.77757 43.90318 43.61579
v 12.65458 43.90318 43.79580
v 12.44712 43.90318 44.09623
v 12.65458 43.85331 43.85601
v 12.61530 43.90318 43.85601
v 12.41436 43.94090 44.09623
v 13.37522 42.92475 44.09623
v 13.37522 42.94231 44.07964
v 13.37522 43.18005 43.85601
v 13.37231 43.18253 43.85601
v 13.61544 42.80225 44.09623
v 13.61544 42.94231 43.94886
v 13.85566 42.73879 44.09623
v 13.85566 42.94231 43.87003
v 13.61544 43.02982 43.85601
v 13.85566 42.95461 43.85601
v 13.91073 42.94231 43.85601
v 13.37522 42.70210 44.31565
v 13.85566 42.70210 44.13654
v 14.05566 42.70210 44.09623
v 13.37522 43.18253 43.85358
v 13.37522 43.39916 43.61579
v 13.34257 43.42274 43.61579
v 13.13502 43.42274 43.82272
v 13.61544 43.18253 43.70022
v 13.83637 43.18253 43.61579
v 13.13502 43.18253 44.06135
v 10.73284 42.21195 46.73861
v 10.73284 42.22166 46.73443
v 10.72251 42.22166 46.73861
v 10.97306 42.04527 46.73861
v 10.97306 42.22166 46.62922
v 10.49262 42.22166 46.82902
v 10.73284 41.98144 46.83077
v 11.08375 41.98144 46.73861
v 11.21328 41.98144 46.68676
v 11.19636 42.22166 46.49841
v 10.97306 41.98144 46.77332
v 10.73284 42.46188 46.59063
v 10.49262 42.41621 46.73861
v 10.88488 42.46188 46.49841
v 14.09588 41.94891 44.81689
v 14.09588 41.98144 44.77889
v 14.00579 41.98144 44.81689
v 14.33610 41.86961 44.81689
v 14.33610 41.98144 44.69088
v 14.09588 42.18325 44.57667
v 13.98765 42.22166 44.57667
v 13.85566 42.03216 44.81689
v 14.33610 42.09464 44.57667
v 14.03777 41.74122 45.05711
v 14.33610 41.74122 44.94782
v 14.57632 41.77230 44.81689
v 14.57632 41.98144 44.60308
v 14.63703 41.98144 44.57667
v 14.57632 41.74122 44.84772
v 14.63844 41.74122 44.81689
v 14.09588 41.45783 45.29731
v 14.09588 41.50101 45.25797
v 13.94236 41.50101 45.29731
v 14.33610 41.35480 45.29731
v 14.33610 41.50101 45.17098
v 13.85566 41.74122 45.10801
v 14.33610 41.62627 45.05711
v 14.09588 41.26080 45.46305
v 14.50521 41.26080 45.29731
v 14.33610 41.26080 45.37458
v 14.09588 41.72039 45.05711
v 14.09588 41.74122 45.03667
v 14.57632 41.51255 45.05711
v 14.59682 41.50101 45.05711
v 14.57632 41.50101 45.06721
v 13.85566 41.79787 45.05711
v 11.69372 53.48493 38.09081
v 11.69372 53.51185 38.07238
v 11.64143 53.51185 38.09081
v 11.93392 53.31605 38.09081
v 11.93392 53.51185 37.95956
v 11.69372 53.75207 37.87637
v 11.45350 53.75207 37.93813
v 11.76987 53.75207 37.85059
v 11.69372 53.27163 38.23344
v 11.93392 53.27163 38.12269
v 12.01658 53.27163 38.09081
v 12.17414 53.27163 38.03664
v 12.17414 53.51185 37.86657
v 12.17414 53.53820 37.85059
v 12.65458 52.99154 38.09081
v 12.65458 53.03141 38.06431
v 12.59393 53.03141 38.09081
v 12.89480 52.83137 38.09081
v 12.89480 53.03141 37.96136
v 12.65458 53.27163 37.89640
v 12.41436 53.27163 37.97440
v 12.77546 53.27163 37.85059
v 12.65458 52.79119 38.22054
v 12.95422 52.79119 38.09081
v 13.13502 52.79119 38.00874
v 13.13502 53.03141 37.87074
v 12.89480 52.79119 38.11651
v 12.89480 52.44634 38.33103
v 12.89480 52.55099 38.27091
v 12.77883 52.55099 38.33103
v 13.13502 52.31077 38.24464
v 13.13502 52.55099 38.13894
v 13.13502 52.63869 38.09081
v 12.89480 52.31077 38.41296
v 13.00439 52.31077 38.33103
v 15.28817 37.17710 47.69949
v 15.29696 37.17710 47.69776
v 15.29696 37.41732 47.60461
v 15.29696 37.17103 47.69949
v 15.29696 37.17710 47.69776
v 15.28817 37.17710 47.69949
v 15.05674 37.30346 47.69949
v 15.29696 36.93688 47.77253
v 15.05674 37.65754 47.52895
v 15.53718 36.98534 47.69949
v 15.53718 37.17710 47.63271
v 15.60059 36.93688 47.69949
v 15.53718 36.93688 47.71827
v 11.69372 52.44756 38.81147
v 11.69372 52.55099 38.74358
v 11.46320 52.55099 38.81147
v 11.93392 52.33454 38.81147
v 11.93392 52.55099 38.67155
v 11.45350 52.79119 38.63929
v 11.93392 52.68999 38.57125
v 12.00538 52.31077 38.81147
v 11.45350 52.55099 38.81428
v 11.69372 52.31077 38.89141
v 12.41436 52.78761 38.33103
v 12.41436 52.79119 38.32847
v 12.40842 52.79119 38.33103
v 12.41436 53.03141 38.16000
v 12.17414 52.90395 38.33103
v 12.41436 52.55099 38.52236
v 12.65458 52.63291 38.33103
v 12.65458 52.55099 38.39822
v 11.93392 53.00005 38.33103
v 11.93392 53.03141 38.30598
v 11.86753 53.03141 38.33103
v 12.17414 53.03141 38.22961
v 11.93392 52.79119 38.49587
v 12.17414 52.79119 38.42098
v 20.58173 39.89564 43.85601
v 20.58173 40.05972 43.79996
v 20.48907 40.05972 43.85601
v 20.58173 40.29992 43.70947
v 20.34151 40.22633 43.85601
v 20.34151 40.05972 43.92414
v 20.34151 39.81950 44.01453
v 20.82195 39.81950 43.70800
v 20.82195 40.05972 43.62653
v 20.72613 40.29992 43.61579
v 20.82195 40.09301 43.61579
v 20.58173 39.81950 43.88070
v 20.61843 39.81950 43.85601
v 20.58173 40.54014 43.61674
v 20.34151 40.54014 43.72088
v 20.58344 40.54014 43.61579
v 20.34151 40.29992 43.82282
v 20.23693 40.29992 43.85601
v 20.10130 40.38602 43.85601
v 19.86108 40.52126 43.85601
v 19.86108 40.54014 43.85026
v 19.82105 40.54014 43.85601
v 20.10130 40.54014 43.79787
v 19.62087 40.61849 43.85601
v 19.86108 40.29992 43.92467
v 20.10130 40.29992 43.88844
v 19.86108 41.02058 43.62408
v 19.62087 41.02058 43.67631
v 11.69372 38.56716 47.69949
v 11.69372 38.61840 47.67245
v 11.55267 38.61840 47.69949
v 11.93392 38.51284 47.69949
v 11.93392 38.61840 47.64869
v 11.69372 38.85862 47.55694
v 11.45350 38.85862 47.63125
v 11.93392 38.85862 47.51714
v 11.45350 38.37820 47.84512
v 11.69372 38.37820 47.80363
v 12.17414 38.41589 47.69949
v 12.17414 38.61840 47.60897
v 12.24177 38.37820 47.69949
v 12.17414 38.85862 47.47446
v 12.22186 38.85862 47.45927
v 11.93392 38.37820 47.76179
v 12.17414 38.37820 47.71552
v 11.69372 39.09884 47.47021
v 11.45350 39.09884 47.55193
v 11.73029 39.09884 47.45927
v 11.93392 38.97027 47.45927
v 12.17414 38.88320 47.45927
v 19.62087 40.01980 44.09623
v 19.62087 40.05972 44.07520
v 19.50729 40.05972 44.09623
v 19.62087 40.29992 43.95930
v 19.38065 40.29992 44.01783
v 19.86108 39.95722 44.09623
v 19.86108 40.05972 44.04076
v 20.10130 39.84051 44.09623
v 20.10130 40.05972 43.99902
v 19.62087 40.54014 43.88155
v 19.38065 40.54014 43.92303
v 19.62087 39.81950 44.19683
v 19.86108 39.81950 44.16837
v 20.10130 39.81950 44.10561
v 20.12948 39.81950 44.09623
v 8.57090 52.52399 40.01255
v 8.57090 52.55099 39.98554
v 8.48261 52.55099 40.01255
v 8.50842 52.79119 39.77233
v 8.33068 52.79119 39.82583
v 8.57090 52.31077 40.20623
v 8.81110 52.43790 40.01255
v 8.81110 52.55099 39.90842
v 9.05132 52.55099 39.81037
v 8.81110 52.69894 39.77233
v 8.81110 52.31077 40.12457
v 9.03826 52.31077 40.01255
v 8.09046 52.48945 40.25277
v 8.09046 52.55099 40.18783
v 7.97152 52.55099 40.25277
v 8.09046 52.71688 40.01255
v 7.95899 52.79119 40.01255
v 7.85024 52.61501 40.25277
v 8.33068 52.35545 40.25277
v 8.33068 52.55099 40.06556
v 8.43078 52.31077 40.25277
v 8.09046 52.31077 40.40490
v 8.33068 52.31077 40.28844
v 8.09046 52.79119 39.93943
v 8.33068 52.60220 40.01255
v 7.85024 53.03141 39.87504
v 8.33068 52.85224 39.77233
v 11.69372 38.09776 47.93970
v 11.69372 38.13798 47.92348
v 11.62342 38.13798 47.93970
v 11.93392 37.92620 47.93970
v 11.93392 38.13798 47.86298
v 11.97886 37.89776 47.93970
v 12.17414 38.13798 47.81150
v 11.69372 37.89776 48.01290
v 11.93392 37.89776 47.95026
v 19.38065 39.54958 44.33645
v 19.38065 39.57928 44.32157
v 19.27360 39.57928 44.33645
v 19.62087 39.52830 44.33645
v 19.62087 39.57928 44.31004
v 19.38065 39.81950 44.21754
v 19.14043 39.81950 44.25358
v 19.38065 39.33906 44.45951
v 19.86108 39.48521 44.33645
v 19.86108 39.57928 44.28851
v 20.10130 39.57928 44.21142
v 19.62087 39.33906 44.44678
v 19.86108 39.33906 44.41308
v 20.09725 39.33906 44.33645
v 19.38065 40.05972 44.11829
v 19.14043 40.05972 44.15104
v 20.10130 39.33596 44.33645
v 20.10130 39.33906 44.33477
v 20.10130 39.09884 44.46381
v 20.34151 39.12110 44.33645
v 20.34151 39.33906 44.22422
v 20.58173 39.09884 44.21314
v 20.58173 39.32378 44.09623
v 20.34151 39.09884 44.34753
v 20.36245 39.09884 44.33645
v 20.34151 39.57928 44.10352
v 20.35569 39.57928 44.09623
v 20.34151 39.59594 44.09623
v 21.54259 38.64520 43.85601
v 21.54259 38.85862 43.75368
v 21.34266 38.85862 43.85601
v 21.30238 38.85862 43.87612
v 21.30238 38.61840 44.00503
v 21.78281 38.61840 43.69274
v 21.78281 38.85862 43.61749
v 21.54259 38.61840 43.86831
v 21.56139 38.61840 43.85601
v 21.30238 39.09884 43.73580
v 21.78281 38.86311 43.61579
v 22.02303 37.95289 43.85601
v 22.02303 38.13798 43.68046
v 21.85931 38.13798 43.85601
v 22.02303 38.22199 43.61579
v 21.78281 38.25779 43.85601
v 22.02303 37.89776 43.91300
v 22.08303 37.89776 43.85601
v 22.26325 37.89776 43.69160
v 22.26325 37.96702 43.61579
v 22.26325 37.09579 44.33645
v 22.26325 37.17710 44.28416
v 22.21035 37.17710 44.33645
v 22.50347 36.93688 44.18587
v 22.50347 37.08978 44.09623
v 22.45014 37.17710 44.09623
v 22.26325 37.41732 44.13230
v 22.03158 37.41732 44.33645
v 22.02303 37.17710 44.48487
v 22.02303 37.41732 44.34243
v 22.02303 37.42759 44.33645
v 13.37522 43.42274 43.58695
v 13.37522 43.61790 43.37559
v 13.61544 43.26081 43.61579
v 13.61544 43.42274 43.43324
v 13.80117 43.42274 43.37559
v 13.61544 43.48100 43.37559
v 13.37522 43.66296 43.33375
v 13.31892 43.66296 43.37559
v 13.13502 43.90318 43.29461
v 13.61544 43.66296 43.20675
v 13.13502 43.66296 43.52558
v 13.03484 43.66296 43.61579
v 13.03541 43.90318 43.37559
v 12.89480 43.78513 43.61579
v 13.13502 43.81867 43.37559
v 13.36590 43.90318 43.13537
v 13.13502 44.05791 43.13537
v 13.01498 44.14339 43.13537
v 12.89480 44.03053 43.37559
v 11.20820 52.31077 39.05167
v 11.21328 52.31077 39.04963
v 11.21328 52.55099 38.88811
v 10.97306 52.46632 39.05167
v 11.45350 52.15063 39.05167
v 11.45350 52.55502 38.81147
v 11.21328 52.30746 39.05167
v 11.21328 52.07055 39.19732
v 13.37522 43.89668 43.13537
v 13.37522 43.90318 43.12995
v 13.37522 44.14339 42.91460
v 13.37522 44.16518 42.89515
v 13.13502 44.23779 42.89515
v 13.61544 43.90318 43.03414
v 13.46751 44.14339 42.89515
v 13.61544 43.75709 43.13537
v 13.13502 44.14339 43.02428
v 10.70655 52.31077 39.29189
v 10.73284 52.31077 39.27993
v 10.73284 52.55099 39.12217
v 10.49262 52.47132 39.29189
v 10.97306 52.31077 39.16265
v 10.73284 52.28886 39.29189
v 22.50347 37.43986 43.85601
v 22.50347 37.65754 43.69724
v 22.33511 37.65754 43.85601
v 22.50347 37.75965 43.61579
v 22.26325 37.73379 43.85601
v 22.26325 37.46734 44.09623
v 22.74369 37.41732 43.67405
v 22.74369 37.49921 43.61579
v 22.50347 37.41732 43.87334
v 22.52052 37.41732 43.85601
v 10.97306 52.55099 38.98870
v 10.85622 52.55099 39.05167
v 10.73284 52.79119 38.92323
v 10.99471 52.07055 39.29189
v 22.98389 40.20017 42.17449
v 22.98389 40.29992 42.11825
v 22.91195 40.29992 42.17449
v 22.98389 40.54014 41.94381
v 22.74369 40.52186 42.17449
v 22.74369 40.29992 42.28196
v 22.74369 40.05972 42.35523
v 22.98389 40.05972 42.24035
v 22.99621 40.54014 41.93429
v 23.22411 40.34156 41.93429
v 23.09982 40.05972 42.17449
v 22.74369 40.54014 42.16257
v 22.72715 40.54014 42.17449
v 22.74369 40.78036 41.98850
v 22.53342 40.78036 42.17449
v 22.79546 40.78036 41.93429
v 22.50347 40.54014 42.31637
v 22.50347 40.78036 42.19814
v 22.50347 40.82241 42.17449
v 22.98389 40.55262 41.93429
v 22.98389 40.78036 41.76846
v 22.74369 40.85281 41.93429
v 23.10253 40.78036 41.69407
v 22.98389 39.23392 42.65493
v 22.98389 39.33906 42.61102
v 22.88392 39.33906 42.65493
v 22.98389 39.57928 42.49259
v 22.74369 39.47167 42.65493
v 22.74369 39.33906 42.71989
v 22.74369 39.09884 42.82288
v 22.98389 39.09884 42.71088
v 23.11663 39.09884 42.65493
v 22.74369 39.57928 42.59562
v 22.61466 39.57928 42.65493
v 22.74369 39.81950 42.45623
v 22.50347 39.81950 42.55547
v 22.85279 39.81950 42.41471
v 22.50347 39.67060 42.65493
v 22.34942 39.81950 42.65493
v 22.26325 39.90878 42.65493
v 22.26325 39.81950 42.73458
v 22.50347 39.57928 42.72082
v 22.98389 39.72082 42.41471
v 22.98389 39.81950 42.36008
v 23.22411 39.81950 42.22910
v 23.15154 39.57928 42.41471
v 22.26325 40.05972 42.55764
v 22.16108 40.05972 42.65493
v 22.50347 40.05972 42.42606
v 22.26325 40.29992 42.48153
v 22.07084 40.29992 42.65493
v 22.39007 40.29992 42.41471
v 22.50347 40.10239 42.41471
v 22.02303 40.49569 42.65493
v 22.02303 40.05972 42.79052
v 22.50347 40.29992 42.37247
v 22.53925 40.05972 42.41471
v 22.32816 40.54014 42.41471
v 22.26325 40.70116 42.41471
v 22.26325 40.54014 42.45345
v 22.74369 39.90733 42.41471
v 22.26325 40.78036 42.38824
v 22.23136 40.78036 42.41471
v 22.02303 40.78036 42.56545
v 22.36448 41.02058 42.17449
v 22.02303 40.54014 42.64487
v 22.01226 40.54014 42.65493
v 21.90392 40.78036 42.65493
v 21.78281 40.54014 42.83765
v 22.02303 40.29992 42.69581
v 22.50347 39.24969 42.89515
v 22.50347 39.33906 42.85596
v 22.44881 39.33906 42.89515
v 22.26325 39.33906 43.03721
v 22.50347 39.09884 42.94646
v 22.59771 39.09884 42.89515
v 22.29661 39.57928 42.89515
v 22.26325 39.62470 42.89515
v 22.02303 39.59280 43.13537
v 22.02303 39.81950 42.97295
v 21.81571 39.81950 43.13537
v 21.78281 39.81950 43.15697
v 21.78281 39.57928 43.31562
v 22.26325 39.57928 42.92577
v 22.02303 39.57928 43.14318
v 22.03268 39.57928 43.13537
v 21.78281 40.05972 42.98917
v 21.54259 39.69193 43.37559
v 21.54259 39.81950 43.29934
v 21.40028 39.81950 43.37559
v 21.30238 39.81950 43.42579
v 21.30238 39.57928 43.52410
v 21.67065 39.57928 43.37559
v 21.54259 39.57928 43.42887
v 21.30238 40.05972 43.29728
v 21.78281 39.84812 43.13537
v 22.98389 37.29443 43.61579
v 22.83152 37.41732 43.61579
v 22.74369 37.65754 43.50085
v 23.18769 37.41732 43.37559
v 22.59797 37.65754 43.61579
v 22.91581 37.65754 43.37559
v 22.98389 37.59048 43.37559
v 22.98389 37.65754 43.33121
v 22.98389 37.89776 43.20124
v 22.74369 37.82902 43.37559
v 23.22411 37.65754 43.20969
v 22.74369 37.89776 43.32478
v 22.66822 37.89776 43.37559
v 22.74369 38.13798 43.15429
v 22.50347 38.13798 43.26087
v 22.80738 38.13798 43.13537
v 22.50347 37.89776 43.49804
v 22.35180 37.89776 43.61579
v 22.50347 38.01769 43.37559
v 22.34124 38.13798 43.37559
v 22.26325 38.21629 43.37559
v 22.26325 38.37820 43.27982
v 22.16062 38.37820 43.37559
v 22.50347 38.34144 43.13537
v 22.26325 38.13798 43.44057
v 22.11524 38.61840 43.37559
v 22.26325 38.61840 43.22504
v 22.37644 38.61840 43.13537
v 22.08268 38.85862 43.37559
v 22.26325 38.85862 43.18305
v 22.31808 38.85862 43.13537
v 22.02303 38.61840 43.46976
v 22.02303 38.85862 43.43162
v 22.26325 39.03103 43.13537
v 22.02303 39.03666 43.37559
v 22.98389 38.03815 43.13537
v 22.98389 38.13798 43.09296
v 22.98389 38.37820 42.99960
v 22.74369 38.37820 43.04684
v 22.98389 38.61840 42.91479
v 22.74369 38.61840 42.97565
v 23.22411 38.13798 43.03425
v 23.05447 38.61840 42.89515
v 23.19141 37.89776 43.13537
v 22.50347 38.37820 43.12005
v 22.47257 38.37820 43.13537
v 22.74369 38.17254 43.13537
v 22.50347 38.61840 43.05886
v 22.50347 38.85862 43.00968
v 22.74369 38.85862 42.90939
v 22.78332 38.85862 42.89515
v 22.74369 38.90363 42.89515
v 22.98389 38.67387 42.89515
v 22.98389 38.85862 42.81739
v 23.22411 38.61840 42.83079
v 23.22411 38.85862 42.71754
v 23.22411 38.99410 42.65493
v 22.08282 38.13798 43.61579
v 22.02303 38.37820 43.52421
v 21.94268 38.37820 43.61579
v 21.87298 38.61840 43.61579
v 21.78545 38.85862 43.61579
v 21.78281 39.09884 43.51945
v 21.56522 39.09884 43.61579
v 21.54259 39.33906 43.52033
v 21.54259 39.09884 43.62551
v 22.02303 39.09884 43.34895
v 21.99511 39.09884 43.37559
v 22.02303 39.33906 43.25059
v 21.86739 39.33906 43.37559
v 21.78281 39.33906 43.42356
v 21.78281 39.45818 43.37559
v 22.24085 39.09884 43.13537
v 21.30238 39.31644 43.61579
v 21.30238 39.33906 43.60606
v 21.27973 39.33906 43.61579
v 21.54259 39.11776 43.61579
v 21.10351 39.57928 43.61579
v 21.06217 39.64498 43.61579
v 21.06217 39.33906 43.73579
v 21.06217 39.57928 43.63763
v 21.06217 39.81950 43.55750
v 20.96375 39.81950 43.61579
v 21.06217 40.05972 43.45530
v 20.83674 40.05972 43.61579
v 21.17947 40.05972 43.37559
v 21.30238 39.91233 43.37559
v 20.82195 39.57928 43.78936
v 20.82195 40.29992 43.54714
v 21.06217 40.25797 43.37559
v 20.82195 40.54014 43.45887
v 20.93023 40.54014 43.37559
v 20.58173 40.54224 43.61579
v 21.06217 40.29992 43.36013
v 21.04122 40.29992 43.37559
v 21.06217 40.54014 43.27770
v 20.82195 40.70873 43.37559
v 21.30238 40.29992 43.19720
v 20.82195 40.78036 43.33596
v 20.76774 40.78036 43.37559
v 21.06217 40.78036 43.17263
v 20.58173 40.78036 43.49450
v 20.82195 41.02058 43.19144
v 20.58173 40.97973 43.37559
v 20.91810 41.02058 43.13537
v 21.06217 40.85752 43.13537
v 20.34151 40.75777 43.61579
v 20.34151 40.78036 43.60328
v 20.53580 41.02058 43.37559
v 22.26325 39.09884 43.11602
v 22.15060 39.33906 43.13537
v 22.10795 39.81950 42.89515
v 22.02303 39.91149 42.89515
v 21.56173 40.05972 43.13537
v 21.54259 40.08419 43.13537
v 21.54259 40.05972 43.14764
v 21.90394 40.05972 42.89515
v 21.78281 40.29650 42.89515
v 21.78281 40.29992 42.89413
v 21.78139 40.29992 42.89515
v 21.54259 40.29992 43.05337
v 21.70040 40.54014 42.89515
v 21.54259 40.54014 42.99253
v 21.40382 40.29992 43.13537
v 21.30238 40.50790 43.13537
v 21.30238 40.54014 43.12623
v 21.28640 40.54014 43.13537
v 21.12844 40.78036 43.13537
v 12.89480 44.35236 42.89515
v 12.89480 44.38361 42.82650
v 12.84241 44.38361 42.89515
v 12.65458 44.52021 42.89515
v 12.89480 44.23516 43.13537
v 12.69061 44.38361 43.13537
v 13.13502 44.38361 42.70243
v 13.37522 44.38361 42.70364
v 12.89480 44.49616 42.65493
v 12.65458 44.38361 43.18642
v 12.89480 44.14339 43.25472
v 10.11924 52.31077 39.53211
v 10.25240 52.31077 39.47997
v 10.25240 52.55099 39.33259
v 10.01220 52.55099 39.41329
v 10.36478 52.55099 39.29189
v 10.01220 52.31077 39.57218
v 10.01220 52.07055 39.76067
v 10.25240 52.07055 39.63667
v 12.41436 44.32363 43.61579
v 12.41436 44.38361 43.52528
v 12.34321 44.38361 43.61579
v 12.17414 44.51484 43.61579
v 12.58482 44.14339 43.61579
v 12.65458 44.14339 43.52328
v 12.65458 44.26623 43.37559
v 12.41436 44.14736 43.85601
v 12.17414 44.38361 43.81152
v 12.41436 44.14339 43.86135
v 12.41825 44.14339 43.85601
v 9.77198 52.50889 39.53211
v 9.77198 52.55099 39.50520
v 9.70530 52.55099 39.53211
v 10.01220 52.36962 39.53211
v 9.77198 52.79119 39.35380
v 9.53176 52.66312 39.53211
v 9.91673 52.79119 39.29189
v 9.53176 52.55099 39.60197
v 9.77198 52.31077 39.66297
v 9.77198 52.17127 39.77233
v 21.78281 37.63451 44.33645
v 21.78281 37.65754 44.31960
v 21.73959 37.65754 44.33645
v 22.02303 37.65754 44.16810
v 21.78281 37.89776 44.11153
v 21.54259 37.89776 44.26029
v 21.80389 37.89776 44.09623
v 22.02303 37.73139 44.09623
v 21.78281 37.41732 44.46542
v 22.02303 37.01159 44.57667
v 21.82563 37.17710 44.57667
v 22.26325 36.93688 44.43708
v 21.78281 36.93688 44.70428
v 22.02303 36.93688 44.61572
v 22.08862 36.93688 44.57667
v 21.54259 37.35734 44.57667
v 21.54259 37.41732 44.54168
v 21.45560 37.41732 44.57667
v 21.78281 37.20829 44.57667
v 21.54259 37.65754 44.40697
v 21.30238 37.55358 44.57667
v 21.54259 37.17710 44.67634
v 21.78281 37.17710 44.59293
v 21.30238 37.65754 44.52073
v 21.21037 37.65754 44.57667
v 21.30238 37.89776 44.39553
v 21.06217 37.83984 44.57667
v 21.40888 37.89776 44.33645
v 21.06217 37.65754 44.68092
v 21.30238 37.41732 44.65977
v 10.49262 52.55099 39.24006
v 10.25240 52.79119 39.14761
v 10.01220 52.73150 39.29189
v 10.01220 52.79119 39.25077
v 10.25240 52.60761 39.29189
v 10.47007 52.79119 39.05167
v 10.01220 53.03141 39.09846
v 9.77198 53.03141 39.20812
v 10.11018 53.03141 39.05167
v 10.49262 52.77897 39.05167
v 10.49262 52.79119 39.04098
v 10.49262 53.03141 38.86375
v 10.25240 52.92643 39.05167
v 10.73284 52.63810 39.05167
v 10.95588 52.79119 38.81147
v 10.60815 53.03141 38.81147
v 9.77198 52.89787 39.29189
v 9.56649 53.03141 39.29189
v 9.53176 53.27163 39.12647
v 9.53176 53.03141 39.30367
v 9.53176 52.79119 39.45213
v 11.45350 43.31144 45.29731
v 11.27213 43.42274 45.29731
v 11.45350 43.55036 45.05711
v 11.24424 43.66296 45.05711
v 11.21328 43.45901 45.29731
v 11.27744 43.90318 44.81689
v 11.21328 43.90318 44.84747
v 10.97306 43.41164 45.53753
v 10.97306 43.42274 45.52496
v 10.95803 43.42274 45.53753
v 10.97306 43.61909 45.29731
v 10.73284 43.59046 45.53753
v 11.21328 43.42274 45.33704
v 10.97306 43.22263 45.77775
v 10.73284 43.42274 45.71755
v 10.97306 43.18253 45.83379
v 10.97306 43.66296 45.24540
v 10.91146 43.66296 45.29731
v 11.21328 43.66296 45.07558
v 10.97306 43.82374 45.05711
v 10.73284 43.79099 45.29731
v 10.73284 43.66296 45.45415
v 10.62855 43.66296 45.53753
v 11.45350 43.80280 44.81689
v 11.45350 43.90318 44.74087
v 11.21328 44.14339 44.65269
v 11.69372 43.66485 44.81689
v 11.69372 43.90318 44.64144
v 11.69372 44.00312 44.57667
v 10.97306 43.90318 44.97807
v 10.85622 43.90318 45.05711
v 10.85447 44.14339 44.81689
v 10.73284 43.99480 45.05711
v 11.21328 43.67992 45.05711
v 11.21328 43.94004 44.81689
v 10.97306 44.07656 44.81689
v 10.97306 44.14339 44.75413
v 11.43046 44.14339 44.57667
v 10.97306 44.31207 44.57667
v 10.79340 44.38361 44.57667
v 10.73284 44.21397 44.81689
v 10.73284 44.14339 44.89654
v 10.53280 44.14339 45.05711
v 10.49262 44.36262 44.81689
v 10.57340 43.90318 45.29731
v 10.73284 43.90318 45.16149
v 23.22411 31.38607 47.21905
v 23.22411 31.41190 47.20277
v 23.19534 31.41190 47.21905
v 23.46433 31.20171 47.21905
v 23.46433 31.41190 47.07059
v 23.22411 31.65212 47.04453
v 22.99883 31.65212 47.21905
v 23.30280 31.65212 46.97883
v 23.22411 31.17168 47.34858
v 23.46433 31.17168 47.23783
v 22.98389 31.65212 47.22947
v 22.98389 31.41190 47.33785
v 23.70455 31.17168 47.09142
v 23.61214 31.41190 46.97883
v 23.49866 31.17168 47.21905
v 22.98389 31.67977 47.21905
v 19.62087 38.60845 44.81689
v 19.62087 38.61840 44.81136
v 19.60545 38.61840 44.81689
v 19.62087 38.85862 44.69482
v 19.38065 38.74462 44.81689
v 19.62087 38.37820 44.94067
v 19.86108 38.44260 44.81689
v 19.86108 38.61840 44.73203
v 19.95208 38.37820 44.81689
v 19.86108 38.85862 44.63540
v 20.10130 38.61840 44.66302
v 19.86108 38.37820 44.84795
v 19.62087 39.09884 44.58556
v 19.38065 39.09884 44.60508
v 19.67991 39.09884 44.57667
v 19.86108 39.01420 44.57667
v 20.10130 38.25559 44.81689
v 20.10130 38.37820 44.76792
v 19.86108 38.13798 44.96265
v 20.34151 38.37820 44.68957
v 20.10130 38.13798 44.86407
v 20.24163 38.13798 44.81689
v 10.25240 43.89382 45.53753
v 10.25240 43.90318 45.52796
v 10.49262 43.90318 45.36161
v 10.25240 44.12394 45.29731
v 10.22265 44.14339 45.29731
v 10.01220 44.03725 45.53753
v 10.25240 44.14339 45.27634
v 10.49262 43.95962 45.29731
v 10.49262 44.14339 45.09040
v 10.25240 44.33779 45.05711
v 10.17893 44.38361 45.05711
v 10.01220 44.27563 45.29731
v 10.49262 44.17280 45.05711
v 10.01220 44.14339 45.43404
v 9.81313 44.38361 45.29731
v 10.01220 44.38361 45.17422
v 10.01220 44.48086 45.05711
v 9.77198 44.60690 45.05711
v 12.41436 40.07174 46.73861
v 12.41436 40.29992 46.62920
v 12.20705 40.29992 46.73861
v 12.17414 40.29992 46.75843
v 12.17414 40.05972 46.88514
v 12.17414 40.34159 46.73861
v 12.65458 40.05972 46.62743
v 12.65458 40.29992 46.51608
v 12.41436 40.05972 46.74494
v 12.42605 40.05972 46.73861
v 12.65458 40.33685 46.49841
v 21.06217 37.89776 44.54766
v 21.01705 37.89776 44.57667
v 21.06217 38.13798 44.42445
v 20.82648 38.13798 44.57667
v 20.82195 38.14318 44.57667
v 20.82195 37.89776 44.70850
v 21.30238 38.01402 44.33645
v 20.82195 38.37820 44.43333
v 20.59124 38.37820 44.57667
v 21.06217 38.29504 44.33645
v 20.58173 38.38793 44.57667
v 20.58173 38.13798 44.70455
v 20.82195 38.13798 44.57969
v 21.06217 38.37820 44.28443
v 20.97828 38.37820 44.33645
v 21.06217 38.61840 44.13094
v 20.82195 38.52489 44.33645
v 21.30238 38.37820 44.14219
v 21.20443 38.13798 44.33645
v 21.12492 38.61840 44.09623
v 20.82195 38.61840 44.27871
v 20.73586 38.61840 44.33645
v 20.82195 38.85862 44.15943
v 20.58173 38.82272 44.33645
v 20.91877 38.85862 44.09623
v 20.58173 38.61840 44.44257
v 20.34989 38.61840 44.57667
v 20.34151 38.85862 44.46557
v 20.58173 38.37820 44.58189
v 20.10130 38.83862 44.57667
v 20.10130 38.85862 44.56879
v 20.07716 38.85862 44.57667
v 20.34151 38.62676 44.57667
v 20.34151 38.61840 44.58053
v 20.58173 38.85862 44.32056
v 20.55627 38.85862 44.33645
v 21.06217 38.68246 44.09623
v 21.06217 38.85862 44.00581
v 20.82195 38.99650 44.09623
v 21.30238 38.89481 43.85601
v 10.49262 44.38361 44.78864
v 10.45959 44.38361 44.81689
v 10.49262 44.55141 44.57667
v 10.25240 44.38361 44.99632
v 10.73284 44.38361 44.61144
v 20.58173 37.88410 44.81689
v 20.58173 37.89776 44.81159
v 20.56443 37.89776 44.81689
v 20.34151 37.89776 44.88517
v 20.58173 37.65754 44.91035
v 20.82027 37.65754 44.81689
v 20.34151 38.05712 44.81689
v 21.06217 37.34039 44.81689
v 21.06217 37.41732 44.79324
v 21.00605 37.41732 44.81689
v 20.82195 37.41732 44.88853
v 20.82195 37.65559 44.81689
v 21.06217 37.17710 44.85262
v 21.16949 37.17710 44.81689
v 4.24699 35.62711 50.58208
v 4.24699 35.73580 50.54295
v 4.08653 35.73580 50.58208
v 4.24699 35.97602 50.48423
v 4.00678 35.49558 50.71244
v 4.24699 35.49558 50.63055
v 4.48721 35.73580 50.50829
v 4.41456 35.49558 50.58208
v 19.62087 37.80009 45.29731
v 19.62087 37.89776 45.23006
v 19.49735 37.89776 45.29731
v 19.38065 37.89776 45.35809
v 19.62087 37.65754 45.39137
v 19.86108 37.89776 45.09742
v 19.78298 37.65754 45.29731
v 19.38065 38.13798 45.19143
v 11.45350 44.13302 44.57667
v 11.45350 44.14339 44.56852
v 11.43136 44.38361 44.33645
v 11.21328 44.22755 44.57667
v 11.45350 44.37753 44.33645
v 20.10130 37.27102 45.29731
v 20.10130 37.41732 45.23733
v 20.00532 37.41732 45.29731
v 19.86108 37.41732 45.39709
v 19.86108 37.17710 45.51516
v 20.10130 37.17710 45.33555
v 20.10130 37.65754 45.11739
v 19.86108 37.58198 45.29731
v 20.34151 37.17710 45.19248
v 20.34151 37.41732 45.11585
v 20.15458 37.17710 45.29731
v 20.22570 37.65754 45.05711
v 20.34151 37.55239 45.05711
v 23.94477 32.26931 46.01797
v 23.94477 32.37276 45.92991
v 23.86274 32.37276 46.01797
v 23.70455 32.61298 45.91752
v 23.70455 32.24291 46.25819
v 24.18499 32.13256 45.89227
v 24.18499 32.26879 45.77775
v 24.08498 32.37276 45.77775
v 23.94477 32.13256 46.10378
v 24.04551 32.13256 46.01797
v 23.70455 32.54423 46.01797
v 23.63548 32.61298 46.01797
v 23.94477 32.49630 45.77775
v 23.46433 32.85320 45.90762
v 23.70455 32.37276 46.17782
v 23.94477 32.61298 45.60181
v 23.80238 32.61298 45.77775
v 23.70455 32.69749 45.77775
v 24.18499 32.37276 45.65987
v 24.18499 32.46000 45.53753
v 11.45350 44.38361 44.32937
v 11.45350 44.57468 44.09623
v 11.21328 44.44013 44.33645
v 11.69372 44.38361 44.22599
v 12.89480 39.73940 46.73861
v 12.89480 39.81950 46.68743
v 12.71441 39.81950 46.73861
v 12.65458 39.81950 46.75787
v 12.65458 39.57928 46.89120
v 12.89480 39.57928 46.82937
v 13.13502 39.66473 46.73861
v 13.13502 39.81950 46.63068
v 13.37522 39.60865 46.73861
v 13.37522 39.81950 46.56756
v 13.13502 39.57928 46.78628
v 13.37522 39.57928 46.75660
v 12.98522 40.05972 46.49841
v 13.37522 39.88946 46.49841
v 13.49615 39.57928 46.73861
v 23.46433 32.78489 46.01797
v 23.39602 32.85320 46.01797
v 23.22411 33.01484 46.01797
v 23.42585 32.61298 46.25819
v 23.46433 32.61298 46.21696
v 10.97306 44.38361 44.49073
v 10.97306 44.51435 44.33645
v 10.74145 44.62383 44.33645
v 10.73284 44.41149 44.57667
v 11.21328 44.38361 44.40490
v 12.41436 39.61616 46.97883
v 12.41436 39.81950 46.87722
v 12.23476 39.81950 46.97883
v 12.17414 39.81950 47.01055
v 12.17414 39.57928 47.10970
v 12.41436 39.57928 46.99432
v 12.44962 39.57928 46.97883
v 12.17414 39.89074 46.97883
v 12.65458 39.85455 46.73861
v 9.53176 44.30024 45.53753
v 9.53176 44.38361 45.44869
v 9.53176 44.51723 45.29731
v 9.77198 44.38361 45.32055
v 9.77198 44.40395 45.29731
v 24.90563 31.17448 46.01797
v 24.90563 31.41190 45.86474
v 24.76283 31.41190 46.01797
v 24.90563 31.52485 45.77775
v 24.66541 31.65212 45.90006
v 24.71444 31.17168 46.25819
v 25.14585 31.17168 45.79882
v 25.14585 31.21812 45.77775
v 24.90563 31.17168 46.01977
v 24.90723 31.17168 46.01797
v 24.90563 31.65212 45.63316
v 24.77499 31.65212 45.77775
v 24.66541 31.74830 45.77775
v 25.14585 31.41190 45.65214
v 25.14585 31.51569 45.53753
v 25.00831 31.41190 45.77775
v 24.66541 31.54455 46.01797
v 24.55314 31.65212 46.01797
v 24.42519 31.74734 46.01797
v 24.66541 31.41190 46.13314
v 24.66541 31.89234 45.56376
v 24.50442 31.89234 45.77775
v 24.90563 31.71272 45.53753
v 24.42519 32.13256 45.61120
v 24.42519 31.89234 45.85767
v 8.81110 53.01565 39.53211
v 8.81110 53.03141 39.52135
v 8.75614 53.03141 39.53211
v 9.05132 52.92425 39.53211
v 9.05132 53.03141 39.46336
v 8.81110 53.27163 39.37452
v 8.57090 53.27163 39.41726
v 9.05132 53.27163 39.32000
v 8.81110 52.79119 39.69328
v 9.29154 53.03141 39.38596
v 9.29154 52.80370 39.53211
v 9.31472 52.79119 39.53211
v 9.13143 53.27163 39.29189
v 9.29154 53.17843 39.29189
v 9.53176 53.05035 39.29189
v 9.05132 52.79119 39.62020
v 9.29154 52.79119 39.54023
v 9.05132 53.31956 39.29189
v 9.29154 52.55099 39.70539
v 11.93392 18.38200 52.02338
v 11.93392 18.44019 52.01704
v 11.91233 18.44019 52.02338
v 11.93392 18.68041 51.96980
v 11.76868 18.68041 52.02338
v 11.69372 18.44019 52.08578
v 11.69372 18.19997 52.08675
v 12.17414 18.44019 51.95483
v 11.93392 18.19997 52.03474
v 11.98904 18.19997 52.02338
v 11.93392 18.92063 51.92037
v 11.69372 18.80209 52.02338
v 11.93392 19.16085 51.87041
v 11.69372 19.16085 51.93940
v 12.17414 18.68041 51.89019
v 12.17414 18.92063 51.83097
v 11.93392 19.40107 51.81762
v 11.69372 19.40107 51.86868
v 11.93392 19.64127 51.79375
v 11.69372 19.64127 51.82281
v 12.05743 19.40107 51.78316
v 11.98321 19.64127 51.78316
v 11.93392 19.88149 51.79256
v 11.69372 19.88149 51.80653
v 8.57090 52.77358 39.77233
v 8.57090 52.79119 39.75657
v 8.57090 53.03141 39.56902
v 8.33068 53.03141 39.63641
v 9.05132 52.59655 39.77233
v 9.14193 52.55099 39.77233
v 8.09046 52.99348 39.77233
v 8.09046 53.03141 39.74746
v 8.04136 53.03141 39.77233
v 8.09046 53.27163 39.62493
v 7.85024 53.20588 39.77233
v 25.14585 29.31112 46.49841
v 25.14585 29.49017 46.42727
v 25.07636 29.49017 46.49841
v 25.38607 29.24995 46.27889
v 25.38607 29.30158 46.25819
v 25.31170 29.49017 46.25819
v 25.14585 29.73038 46.32475
v 24.96534 29.73038 46.49841
v 24.90563 29.85360 46.49841
v 24.90563 29.49017 46.65708
v 25.14585 29.24995 46.51881
v 25.16749 29.24995 46.49841
v 6.16872 34.54229 50.34187
v 6.16872 34.77494 50.29990
v 6.05074 34.77494 50.34187
v 6.16872 35.01516 50.26968
v 6.40894 34.53472 50.31429
v 6.40894 34.77494 50.23110
v 6.64916 34.53472 50.28819
v 5.92851 34.53472 50.39333
v 6.16872 34.53472 50.34284
v 6.17611 34.53472 50.34187
v 3.92526 52.31077 42.17449
v 4.00678 52.31077 42.13207
v 4.00678 52.55099 41.94135
v 3.76656 52.55099 42.07030
v 4.01901 52.55099 41.93429
v 4.24699 52.39301 41.93429
v 4.24699 52.55099 41.78861
v 4.00678 52.79119 41.76345
v 4.36124 52.31077 41.93429
v 7.12959 33.26772 50.10165
v 7.12959 33.33364 50.08901
v 7.10497 33.33364 50.10165
v 7.10751 33.57386 50.10165
v 7.12959 33.57386 50.09264
v 6.88938 33.33364 50.20782
v 6.88938 33.57386 50.19497
v 7.36980 33.33364 49.95980
v 7.36980 33.57386 49.98502
v 7.12959 33.09342 50.16228
v 7.23138 33.09342 50.10165
v 7.12959 33.65435 50.10165
v 7.12959 33.81406 50.12548
v 6.88938 33.81406 50.21961
v 7.36980 33.81406 50.03866
v 7.19589 33.81406 50.10165
v 7.61002 33.81406 49.93429
v 7.27522 34.05428 50.10165
v 7.36980 34.05428 50.07467
v 7.61002 34.05428 49.98363
v 7.12959 34.05428 50.14423
v 7.30483 34.29450 50.10165
v 7.36980 34.29450 50.07915
v 7.61002 34.29450 49.98397
v 7.36980 34.53472 50.05871
v 7.28240 34.53472 50.10165
v 7.12959 34.29450 50.16235
v 7.36980 34.77494 50.03024
v 7.23505 34.77494 50.10165
v 7.61002 34.53472 49.94346
v 7.36980 35.01516 50.00924
v 7.12959 34.53472 50.17072
v 14.33610 20.23847 51.06252
v 14.33610 20.36193 51.04212
v 14.29197 20.36193 51.06252
v 14.33610 20.60215 51.02828
v 14.25579 20.60215 51.06252
v 14.09588 20.36193 51.16361
v 14.09588 20.12171 51.20953
v 14.33610 20.12171 51.09074
v 14.57632 20.12171 50.96243
v 14.57632 20.36193 50.93305
v 14.81654 20.12171 50.86994
v 14.57632 20.60215 50.93601
v 14.81654 20.60215 50.84910
v 14.81654 20.36193 50.84156
v 14.38142 20.12171 51.06252
v 14.33610 20.84237 51.00285
v 14.19791 20.84237 51.06252
v 14.33610 21.08259 50.95313
v 14.09588 21.03101 51.06252
v 14.09588 20.60215 51.14126
v 14.33610 21.32279 50.92225
v 14.09588 21.32279 51.00588
v 14.57632 20.84237 50.91042
v 14.81654 20.84237 50.83878
v 14.57632 21.08259 50.85184
v 14.67382 21.08259 50.82230
v 14.81654 20.94268 50.82230
v 14.89397 20.60215 50.82230
v 14.57632 21.27564 50.82230
v 14.56441 21.32279 50.82230
v 14.54366 21.56301 50.82230
v 23.94477 31.06213 46.97883
v 23.94477 31.17168 46.92988
v 23.86835 31.17168 46.97883
v 24.18499 30.93147 46.85850
v 24.18499 31.17168 46.76072
v 23.94477 30.93147 47.02796
v 24.01238 30.93147 46.97883
v 23.94477 31.41190 46.76379
v 23.70455 31.33633 46.97883
v 23.97843 31.41190 46.73861
v 24.18499 31.20608 46.73861
v 23.70455 30.86733 47.21905
v 23.70455 30.93147 47.19404
v 23.66581 30.93147 47.21905
v 23.94477 30.69125 47.11507
v 23.46433 30.93147 47.33678
v 23.70455 30.69125 47.27807
v 23.79710 30.69125 47.21905
v 23.94477 30.44294 47.21905
v 23.94477 30.45104 47.21522
v 23.93986 30.45104 47.21905
v 23.70455 30.45104 47.36475
v 24.18499 30.45104 47.02747
v 23.94477 30.21082 47.31185
v 24.06626 30.21082 47.21905
v 13.37522 21.21236 51.30274
v 13.37522 21.32279 51.27757
v 13.17565 21.32279 51.30274
v 13.37522 21.56301 51.22369
v 13.61544 21.32279 51.20599
v 13.13502 21.08259 51.35911
v 13.37522 21.08259 51.33004
v 13.51633 21.08259 51.30274
v 24.42519 29.69059 46.97883
v 24.42519 29.73038 46.96004
v 24.40501 29.73038 46.97883
v 24.66541 29.49017 46.85886
v 24.66541 29.73038 46.74067
v 24.42519 29.97060 46.89973
v 24.33878 29.97060 46.97883
v 24.30593 30.21082 46.97883
v 24.42519 30.21082 46.85616
v 24.58572 29.97060 46.73861
v 24.66541 29.73600 46.73861
v 24.52311 30.21082 46.73861
v 24.18499 29.73038 47.19137
v 24.42519 29.49017 47.08405
v 24.53306 29.49017 46.97883
v 24.18499 29.97060 47.13665
v 24.23927 30.45104 46.97883
v 24.42519 30.45104 46.78945
v 24.18499 30.56637 46.97883
v 24.90563 29.28892 46.73861
v 24.80613 29.49017 46.73861
v 24.90563 29.73038 46.54960
v 24.66781 29.73038 46.73861
v 24.90563 29.24995 46.75185
v 24.91901 29.24995 46.73861
v 2.28794 52.31077 42.89515
v 2.32526 52.31077 42.87414
v 2.32526 52.55099 42.72558
v 2.08504 52.46462 42.89515
v 2.32526 52.27982 42.89515
v 2.32526 52.07055 43.04649
v 2.56548 52.11428 42.89515
v 10.49262 39.89979 47.93970
v 10.49262 40.05972 47.91325
v 10.43452 40.05972 47.93970
v 10.49262 40.29992 47.85259
v 10.29774 40.29992 47.93970
v 10.25240 40.54014 47.84515
v 10.25240 40.05972 48.01340
v 10.73284 39.81950 47.84519
v 10.73284 40.05972 47.78355
v 10.73284 40.29992 47.71291
v 10.75986 40.29992 47.69949
v 10.73284 40.35242 47.69949
v 10.49262 39.81950 47.94993
v 10.51888 39.81950 47.93970
v 9.77198 40.50375 47.93970
v 9.77198 40.54014 47.92556
v 9.72306 40.54014 47.93970
v 10.01220 40.41837 47.93970
v 10.01220 40.54014 47.88247
v 9.77198 40.78036 47.85369
v 9.53176 40.74522 47.93970
v 10.25240 40.33791 47.93970
v 10.49262 40.54014 47.76319
v 10.49262 40.67553 47.69949
v 9.53176 40.54014 48.00671
v 9.77198 40.29992 48.05105
v 10.01220 40.29992 47.99801
v 10.25240 40.29992 47.95429
v 9.53176 41.02058 47.87231
v 9.77198 41.26080 47.73428
v 9.53176 41.26080 47.81487
v 3.04591 53.47005 41.93429
v 3.04591 53.51185 41.89887
v 2.99446 53.51185 41.93429
v 3.28613 53.27163 41.88575
v 3.28613 53.49844 41.69407
v 3.04591 53.71439 41.69407
v 2.98861 53.75207 41.69407
v 2.80569 53.61549 41.93429
v 3.04591 53.27163 42.07629
v 3.23261 53.27163 41.93429
v 11.45350 39.53338 47.45927
v 11.45350 39.57928 47.45110
v 11.43438 39.57928 47.45927
v 11.45350 39.81950 47.40139
v 11.35174 39.81950 47.45927
v 11.45350 40.05972 47.33013
v 11.25533 40.05972 47.45927
v 11.21328 40.14260 47.45927
v 11.21328 39.57928 47.56947
v 11.21328 39.81950 47.54801
v 11.69372 39.57928 47.34621
v 11.69372 39.96806 47.21905
v 11.45350 39.33906 47.49435
v 11.54917 39.33906 47.45927
v 11.21328 40.29992 47.39442
v 11.12708 40.29992 47.45927
v 11.45350 40.29992 47.24224
v 11.21328 40.54014 47.30915
v 11.00991 40.54014 47.45927
v 11.36034 40.54014 47.21905
v 11.45350 40.37173 47.21905
v 10.97306 40.60085 47.45927
v 10.97306 40.29992 47.57415
v 11.21328 40.05972 47.49134
v 10.97306 40.54014 47.48710
v 11.45350 40.54014 47.17219
v 11.45350 40.78036 47.08108
v 11.21328 40.75228 47.21905
v 11.69372 40.29992 47.10563
v 11.69372 40.54014 47.02944
v 11.69372 40.68790 46.97883
v 11.49249 40.29992 47.21905
v 11.45350 41.02058 46.97964
v 11.21328 41.02058 47.08443
v 11.45533 41.02058 46.97883
v 11.21328 40.78036 47.20696
v 11.19285 40.78036 47.21905
v 10.97306 40.78036 47.36930
v 10.97306 41.00266 47.21905
v 11.21328 41.26080 46.99371
v 10.97306 41.26080 47.08179
v 11.25690 41.26080 46.97883
v 10.84586 40.78036 47.45927
v 10.73284 40.54014 47.64582
v 10.73284 41.02058 47.35802
v 10.97306 39.77625 47.69949
v 10.97306 39.81950 47.69694
v 10.96909 39.81950 47.69949
v 10.97306 39.57928 47.70962
v 10.98989 39.57928 47.69949
v 10.97306 40.05972 47.65035
v 10.88819 40.05972 47.69949
v 2.08504 53.94595 41.93429
v 2.08504 53.99229 41.90429
v 2.00141 53.99229 41.93429
v 2.32526 53.78907 41.93429
v 2.32526 53.99229 41.79310
v 2.08504 54.23251 41.74395
v 1.84483 54.23251 41.84550
v 2.18801 54.23251 41.69407
v 2.08504 53.75207 42.05953
v 2.40192 53.75207 41.93429
v 2.56548 53.75207 41.88529
v 2.54550 53.99229 41.69407
v 2.32526 53.75207 41.95885
v 2.56548 53.68783 41.93429
v 2.80569 53.75207 41.80204
v 2.32526 53.51185 42.11478
v 2.56548 53.51185 42.06138
v 2.80569 53.51185 42.01849
v 2.80569 53.85311 41.69407
v 2.32526 53.41999 42.17449
v 2.18097 53.51185 42.17449
v 2.56548 53.33059 42.17449
v 2.32526 53.27163 42.28339
v 2.56548 53.27163 42.20924
v 2.77169 53.27163 42.17449
v 3.48859 52.31077 42.41471
v 3.52634 52.31077 42.39819
v 3.52634 52.55099 42.20655
v 3.28613 52.42071 42.41471
v 3.58056 52.55099 42.17449
v 3.04591 52.52621 42.41471
v 3.04591 52.55099 42.40020
v 2.98511 52.55099 42.41471
v 3.28613 52.55099 42.32708
v 3.04591 52.79119 42.28547
v 2.80569 52.64892 42.41471
v 3.28613 52.79119 42.17623
v 2.80569 52.55099 42.46598
v 3.04591 52.31077 42.55485
v 3.28913 52.79119 42.17449
v 3.04591 53.03141 42.19686
v 2.80569 53.03141 42.27024
v 3.09133 53.03141 42.17449
v 3.28613 52.79455 42.17449
v 2.80569 52.27094 42.65493
v 3.28613 53.03141 42.04792
v 3.04591 53.08530 42.17449
v 3.52634 52.79119 42.03617
v 3.44545 53.03141 41.93429
v 18.41978 39.07711 44.81689
v 18.41978 39.09884 44.80379
v 18.38810 39.09884 44.81689
v 18.66000 38.94854 44.81689
v 18.66000 39.09884 44.72695
v 18.41978 39.33906 44.64577
v 18.17956 39.25211 44.81689
v 18.66000 39.33906 44.58138
v 18.41978 38.85862 44.95669
v 18.90022 39.09884 44.65638
v 18.67771 39.33906 44.57667
v 18.66000 38.85862 44.87432
v 18.90022 38.85862 44.81721
v 18.66000 39.34682 44.57667
v 2.80569 53.25840 42.17449
v 2.80569 53.27163 42.16817
v 3.28613 53.20679 41.93429
v 19.14043 37.80749 45.53753
v 19.14043 37.89776 45.47980
v 19.00291 37.89776 45.53753
v 18.90022 38.13798 45.41302
v 18.90022 37.65754 45.74729
v 19.14043 37.65754 45.63123
v 19.33141 37.65754 45.53753
v 18.66000 38.03118 45.53753
v 18.66000 38.13798 45.45472
v 18.43760 38.13798 45.53753
v 18.41978 38.37820 45.37257
v 18.90022 37.95426 45.53753
v 19.14043 38.13798 45.32226
v 18.90022 38.31040 45.29731
v 19.14043 38.18063 45.29731
v 18.47463 37.89776 45.77775
v 18.66000 37.89776 45.66953
v 18.90022 37.89776 45.57824
v 18.41978 38.15090 45.53753
v 18.18200 38.37820 45.53753
v 18.59939 38.37820 45.29731
v 18.20550 38.61840 45.29731
v 18.17956 38.38029 45.53753
v 18.17956 38.37820 45.53941
v 18.17956 38.13798 45.75448
v 18.41978 38.13798 45.54914
v 18.66000 38.35584 45.29731
v 18.66000 38.37820 45.28115
v 18.90022 38.37820 45.24738
v 19.14043 38.37820 45.17361
v 18.66000 38.61840 45.08573
v 18.41978 38.61840 45.17361
v 18.86143 38.61840 45.05711
v 19.14043 38.54673 45.05711
v 19.19112 38.13798 45.29731
v 19.37058 38.37820 45.05711
v 18.41978 38.47178 45.29731
v 18.21011 38.85862 45.05711
v 18.17956 38.63592 45.29731
v 18.90022 38.61285 45.05711
v 18.90022 38.61840 45.05146
v 19.14043 38.61840 44.99470
v 18.90195 38.85862 44.81689
v 19.14043 38.85862 44.77836
v 19.14043 39.09884 44.61510
v 19.14043 39.15719 44.57667
v 19.38065 38.61840 44.89889
v 18.41978 38.74137 45.05711
v 18.66000 38.65118 45.05711
v 18.17956 39.09884 44.91433
v 19.14043 38.81268 44.81689
v 19.38065 38.85862 44.74178
v 17.69913 38.78634 45.53753
v 17.69913 38.85862 45.46262
v 17.88599 38.85862 45.29731
v 17.69913 39.02924 45.29731
v 17.62397 39.09884 45.29731
v 17.45892 39.09884 45.42840
v 17.89552 38.61840 45.53753
v 17.93935 38.58157 45.53753
v 17.93935 38.61840 45.50065
v 18.17956 38.61840 45.31536
v 17.93935 38.81449 45.29731
v 17.93935 38.37820 45.72031
v 17.93935 38.85862 45.25391
v 18.17956 38.85862 45.07624
v 17.69913 39.09884 45.24004
v 18.17956 38.88223 45.05711
v 20.10130 15.44501 51.06252
v 20.10130 15.55759 51.05344
v 20.06634 15.55759 51.06252
v 20.10130 15.79781 50.99017
v 19.86108 15.55759 51.11337
v 20.34151 15.31738 50.99967
v 20.34151 15.55759 50.98292
v 20.10130 15.31738 51.06918
v 20.12859 15.31738 51.06252
v 2.32526 53.08561 42.41471
v 2.10167 53.27163 42.41471
v 2.08504 53.27163 42.42439
v 2.08504 53.03141 42.57340
v 2.38704 53.03141 42.41471
v 2.56548 53.03141 42.33581
v 2.32526 53.03141 42.44474
v 2.08504 53.51185 42.22515
v 17.45892 39.33906 45.22443
v 17.93935 39.09884 45.06638
v 17.93935 39.11214 45.05711
v 17.45892 39.24950 45.29731
v 17.35857 39.33906 45.29731
v 17.69134 39.33906 45.05711
v 17.21870 39.57928 45.22240
v 2.80569 52.79119 42.35387
v 2.63715 52.79119 42.41471
v 2.56548 52.79119 42.44651
v 2.56548 52.55099 42.58231
v 2.56548 52.86021 42.41471
v 2.73883 52.31077 42.65493
v 2.80569 52.31077 42.62780
v 2.56548 52.43720 42.65493
v 2.44538 52.55099 42.65493
v 2.32526 52.79119 42.58295
v 2.56548 52.07055 42.93644
v 2.32526 52.66996 42.65493
v 2.18060 52.79119 42.65493
v 2.08504 52.55099 42.83912
v 7.85024 40.38741 48.66035
v 7.85024 40.54014 48.61906
v 7.66937 40.54014 48.66035
v 8.09046 40.54014 48.55129
v 7.85024 40.78036 48.56193
v 7.61002 40.78036 48.60114
v 7.61002 40.54014 48.67487
v 7.61002 40.29992 48.76650
v 7.85024 40.29992 48.68717
v 7.93362 40.29992 48.66035
v 8.09046 40.78036 48.50216
v 9.53176 40.78036 47.93099
v 9.50530 40.78036 47.93970
v 9.29154 40.78036 48.01676
v 9.32497 41.02058 47.93970
v 9.29154 41.06078 47.93970
v 8.81110 39.95156 48.42013
v 8.81110 40.05972 48.38377
v 8.71810 40.05972 48.42013
v 9.05132 39.82101 48.42013
v 9.05132 40.05972 48.31942
v 8.81110 40.29992 48.28373
v 8.57090 40.23403 48.42013
v 9.05132 40.29992 48.21418
v 9.29154 39.83701 48.42013
v 9.29154 40.05972 48.30485
v 9.53176 39.88593 48.42013
v 9.53176 40.05972 48.30466
v 9.29154 40.29992 48.18194
v 9.30587 40.29992 48.17992
v 9.53176 40.23550 48.17992
v 8.81110 40.54014 48.21177
v 8.57090 40.54014 48.31286
v 8.91839 40.54014 48.17992
v 9.05132 40.40369 48.17992
v 8.81110 40.78036 48.18238
v 8.57090 40.78036 48.26588
v 8.81962 40.78036 48.17992
v 9.29154 40.30437 48.17992
v 8.57090 39.81950 48.55288
v 8.81110 39.81950 48.47221
v 9.05132 39.81950 48.42094
v 9.29154 39.81950 48.42992
v 9.53176 39.81950 48.45325
v 9.65168 39.81950 48.42013
v 8.57090 40.29992 48.39207
v 8.51423 40.29992 48.42013
v 8.36611 40.54014 48.42013
v 8.33068 40.62878 48.42013
v 8.33068 40.29992 48.51850
v 8.57090 40.05972 48.49673
v 8.33068 40.78036 48.38847
v 8.27004 40.78036 48.42013
v 8.33068 40.54014 48.44093
v 9.53176 40.29992 48.13381
v 9.29154 40.54014 48.08535
v 9.77198 40.12853 48.17992
v 9.86558 40.05972 48.17992
v 9.77198 40.05972 48.22706
v 9.05132 40.54014 48.14658
v 9.05132 40.78036 48.11051
v 8.81110 40.79424 48.17992
v 9.05132 41.02058 48.04420
v 9.29154 41.02058 47.95098
v 17.69913 39.68169 44.81689
v 17.69913 39.81950 44.73315
v 17.58065 39.81950 44.81689
v 17.45892 39.81950 44.90022
v 17.69913 39.57928 44.88132
v 17.93935 39.57928 44.71014
v 17.93935 39.79516 44.57667
v 17.79382 39.57928 44.81689
v 17.45892 40.05972 44.72236
v 17.95245 39.09884 45.05711
v 17.69913 39.33216 45.05711
v 17.69913 39.33906 45.05186
v 17.93935 39.33906 44.89877
v 18.07121 39.33906 44.81689
v 17.45892 39.56023 45.05711
v 18.17956 39.33906 44.75217
v 17.45892 39.57928 45.04453
v 17.44097 39.57928 45.05711
v 17.21870 39.81821 45.05711
v 10.49262 21.31680 51.78316
v 10.49262 21.32279 51.78231
v 10.48783 21.32279 51.78316
v 10.26585 21.56301 51.78316
v 10.25240 21.32279 51.82093
v 10.49262 21.08259 51.81046
v 10.73284 21.32279 51.72874
v 10.64274 21.08259 51.78316
v 20.58173 14.22875 51.06252
v 20.58173 14.35651 51.02879
v 20.50509 14.35651 51.06252
v 20.34151 14.35651 51.14014
v 20.34151 14.11629 51.21351
v 20.82195 14.11629 50.97703
v 20.82195 14.35651 50.91303
v 20.58173 14.11629 51.09449
v 20.64747 14.11629 51.06252
v 20.58173 14.59673 50.98289
v 20.38345 14.59673 51.06252
v 20.34151 14.70466 51.06252
v 20.82195 14.59673 50.88537
v 20.98742 14.59673 50.82230
v 20.58173 14.83695 50.95370
v 20.82195 14.83695 50.87931
v 20.82195 15.07716 50.86193
v 20.58173 15.07716 50.92822
v 20.97732 15.07716 50.82230
v 20.82195 15.31738 50.84069
v 20.58173 15.31738 50.91511
v 20.88195 15.31738 50.82230
v 17.69913 40.03562 44.57667
v 17.69913 40.05972 44.55560
v 17.66894 40.05972 44.57667
v 17.69913 40.26119 44.33645
v 17.63834 40.29992 44.33645
v 17.45892 40.20324 44.57667
v 17.93935 40.05972 44.38946
v 17.92056 39.81950 44.57667
v 10.49262 19.84454 52.02338
v 10.49262 19.88149 52.02026
v 10.46958 19.88149 52.02338
v 10.49262 20.12171 51.98817
v 10.25240 20.09345 52.02338
v 10.25240 19.88149 52.05164
v 10.49262 20.36193 51.91682
v 10.25240 20.36193 51.96404
v 10.49262 20.60215 51.84509
v 10.25240 20.60215 51.90684
v 10.73284 19.88149 51.97016
v 10.49262 19.64127 52.04302
v 10.61448 19.64127 52.02338
v 10.73284 20.12171 51.94364
v 10.73284 20.36193 51.88592
v 10.49262 20.84237 51.81815
v 10.25240 20.84237 51.87820
v 10.25240 21.08259 51.85856
v 10.73284 20.60215 51.82027
v 10.25240 20.12171 52.01913
v 10.22729 20.12171 52.02338
v 10.01220 20.12171 52.06879
v 10.02401 20.36193 52.02338
v 10.01220 20.37939 52.02338
v 3.28613 36.66668 50.58208
v 3.28613 36.69668 50.57021
v 3.23093 36.69668 50.58208
v 3.28613 36.93688 50.48855
v 3.04591 36.45646 50.66102
v 3.28613 36.45646 50.64597
v 3.52634 36.69668 50.49941
v 3.48347 36.45646 50.58208
v 18.90022 39.23113 44.57667
v 18.90022 39.33906 44.52129
v 19.14043 39.33906 44.47733
v 18.66000 39.57928 44.41906
v 18.90022 39.57928 44.39861
v 19.14043 39.57928 44.35979
v 19.38065 39.14371 44.57667
v 19.62087 39.11443 44.57667
v 18.17956 39.55083 44.57667
v 18.17956 39.57928 44.55225
v 18.13747 39.57928 44.57667
v 18.17956 39.81950 44.39428
v 18.41978 39.43497 44.57667
v 18.41978 39.57928 44.45368
v 18.28786 39.81950 44.33645
v 18.66000 39.70267 44.33645
v 17.93935 39.81950 44.56324
v 3.28613 35.39536 50.82230
v 3.28613 35.49558 50.78982
v 3.06786 35.49558 50.82230
v 3.52634 35.35874 50.82230
v 3.52634 35.49558 50.78056
v 3.76656 35.27009 50.82230
v 3.76656 35.49558 50.76899
v 3.28613 35.73580 50.71078
v 3.04591 35.73580 50.73536
v 3.28613 35.97602 50.67052
v 3.04591 35.97602 50.68305
v 3.52634 35.73580 50.69688
v 3.76656 35.73580 50.67445
v 3.52634 35.97602 50.63801
v 3.74087 35.97602 50.58208
v 3.04591 35.25538 50.89222
v 3.28613 35.25538 50.86611
v 3.52634 35.25538 50.85233
v 3.28613 36.21624 50.67194
v 3.04591 36.21624 50.68006
v 3.52634 36.21624 50.60654
v 3.57870 36.21624 50.58208
v 3.52634 36.35409 50.58208
v 4.00678 35.25538 50.76246
v 4.24699 35.25538 50.67828
v 4.00678 35.73580 50.60778
v 4.00678 35.79072 50.58208
v 3.76656 35.25538 50.82499
v 3.77984 35.25538 50.82230
v 32.11214 7.31224 45.77775
v 32.11214 7.39022 45.76762
v 32.09142 7.39022 45.77775
v 32.11214 7.63044 45.72756
v 32.01214 7.63044 45.77775
v 31.87193 7.39022 45.88096
v 31.87193 7.63044 45.84986
v 32.35235 7.15001 45.64513
v 32.35235 7.39022 45.64123
v 32.35235 7.63044 45.60184
v 32.46075 7.63044 45.53753
v 32.11214 7.15001 45.79821
v 32.15055 7.15001 45.77775
v 32.11214 7.87066 45.67907
v 31.95063 7.87066 45.77775
v 32.11214 8.11088 45.64217
v 31.92521 8.11088 45.77775
v 31.87193 7.87066 45.82874
v 32.37099 7.87066 45.53753
v 32.35235 7.92085 45.53753
v 32.11214 8.35109 45.61758
v 31.89841 8.35109 45.77775
v 31.87193 8.46412 45.77775
v 31.87193 8.11088 45.81820
v 32.23069 8.35109 45.53753
v 9.53176 21.16143 52.02338
v 9.53176 21.32279 51.98559
v 9.39205 21.32279 52.02338
v 9.53176 21.56301 51.94268
v 9.29154 21.08259 52.10934
v 9.53176 21.08259 52.04122
v 9.77198 21.32279 51.90878
v 9.59889 21.08259 52.02338
v 17.45892 29.87080 49.62122
v 17.45892 29.97060 49.59107
v 17.36628 29.97060 49.62122
v 17.69913 29.78887 49.62122
v 17.69913 29.97060 49.55230
v 17.45892 30.21082 49.52613
v 17.21870 30.16993 49.62122
v 17.69913 30.21082 49.48621
v 17.21870 29.73038 49.76702
v 17.45892 29.73038 49.68145
v 17.69913 29.73038 49.65119
v 17.93935 29.79896 49.62122
v 17.93935 29.97060 49.54064
v 18.17956 29.79777 49.62122
v 18.17956 29.97060 49.53678
v 17.93935 30.21082 49.46203
v 18.17956 30.21082 49.44746
v 17.93935 29.73038 49.66067
v 18.17956 29.73038 49.65845
v 18.41978 29.74198 49.62122
v 18.41978 29.97060 49.53307
v 18.44753 29.73038 49.62122
v 18.41978 30.21082 49.44492
v 18.66000 29.97060 49.51437
v 18.41978 29.73038 49.62615
v 17.45892 30.45104 49.46766
v 17.21870 30.45104 49.52879
v 17.69913 30.45104 49.42999
v 17.45892 30.69125 49.43574
v 17.21870 30.69125 49.47839
v 17.69913 30.69125 49.39684
v 17.93935 30.45104 49.40969
v 18.17956 30.45104 49.39257
v 17.85925 30.69125 49.38100
v 18.17956 30.51936 49.38100
v 17.45892 30.93147 49.39548
v 17.21870 30.93147 49.43729
v 17.52938 30.93147 49.38100
v 17.69913 30.77592 49.38100
v 18.28658 30.45104 49.38100
v 2.32526 35.06676 51.06252
v 2.32526 35.25538 51.03240
v 2.21738 35.25538 51.06252
v 2.32526 35.49558 50.91489
v 2.08504 35.49558 50.98255
v 2.08504 35.01516 51.12159
v 2.32526 35.01516 51.06503
v 2.56548 35.01516 50.96041
v 2.56548 35.25538 50.95640
v 2.80569 35.25538 50.92162
v 2.56548 35.49558 50.87479
v 2.80569 35.49558 50.86460
v 2.56548 35.59859 50.82230
v 2.80569 35.58718 50.82230
v 17.21870 16.97453 51.54295
v 17.21870 16.99889 51.53800
v 17.13457 16.99889 51.54295
v 17.21870 17.23911 51.50022
v 16.97848 17.23911 51.51815
v 16.97848 16.75867 51.60239
v 17.21870 16.75867 51.58083
v 17.21870 17.47933 51.44131
v 16.97848 17.47933 51.47489
v 17.45892 16.83442 51.54295
v 17.45892 16.99889 51.50574
v 17.69913 16.99889 51.46249
v 17.45892 17.23911 51.46597
v 17.45892 16.75867 51.55874
v 17.58591 16.75867 51.54295
v 17.45892 17.47933 51.41279
v 17.69913 17.23911 51.42016
v 17.45892 29.39591 49.86144
v 17.45892 29.49017 49.81452
v 17.24734 29.49017 49.86144
v 17.69913 29.34789 49.86144
v 17.69913 29.49017 49.79162
v 17.93935 29.35531 49.86144
v 17.93935 29.49017 49.80340
v 18.17956 29.33453 49.86144
v 18.17956 29.49017 49.79720
v 17.21870 29.24995 49.94959
v 17.45892 29.24995 49.91936
v 17.93935 29.24995 49.89872
v 18.41978 29.49017 49.74572
v 18.17956 29.24995 49.88761
v 18.32673 29.24995 49.86144
v 9.77198 37.13503 48.66035
v 9.77198 37.17710 48.64605
v 9.67770 37.17710 48.66035
v 10.01220 37.10773 48.66035
v 10.01220 37.17710 48.63166
v 9.77198 37.41732 48.59150
v 9.53176 37.36427 48.66035
v 10.01220 37.41732 48.55129
v 9.77198 36.93688 48.73669
v 10.25240 37.07662 48.66035
v 10.25240 37.17710 48.61555
v 10.49262 36.97880 48.66035
v 10.49262 37.17710 48.57336
v 10.25240 37.41732 48.51466
v 10.49262 37.41732 48.47451
v 10.01220 36.93688 48.73354
v 10.25240 36.93688 48.72445
v 9.77198 37.65754 48.56014
v 9.53176 37.65754 48.62356
v 10.01220 37.65754 48.48867
v 9.77198 37.89776 48.54086
v 9.53176 37.89776 48.59733
v 10.01220 37.89776 48.45008
v 10.23418 37.65754 48.42013
v 10.49262 37.53674 48.42013
v 10.07310 37.89776 48.42013
v 10.55050 36.93688 48.66035
v 10.73284 37.17710 48.50631
v 10.49262 36.93688 48.68023
v 9.77198 38.13798 48.54874
v 10.01220 38.13798 48.43766
v 10.01220 38.37820 48.42828
v 9.77198 38.37820 48.55688
v 10.04456 38.13798 48.42013
v 10.02845 38.37820 48.42013
v 2.08504 35.71899 50.82230
v 2.08504 35.73580 50.81263
v 2.05168 35.73580 50.82230
v 2.32526 35.63342 50.82230
v 2.32526 35.73580 50.77523
v 2.08504 35.97602 50.74200
v 1.84483 35.92490 50.82230
v 2.32526 35.97602 50.72605
v 2.56548 35.73580 50.76991
v 2.80569 35.73580 50.76008
v 2.56548 35.97602 50.72672
v 2.80569 35.97602 50.70382
v 3.04591 35.50571 50.82230
v 3.04591 35.49558 50.82658
v 2.08504 36.21624 50.73478
v 1.84483 36.21624 50.78465
v 2.32526 36.21624 50.72079
v 2.08504 36.45646 50.71372
v 1.84483 36.45646 50.75536
v 2.32526 36.45646 50.68671
v 2.56548 36.21624 50.71096
v 2.80569 36.21624 50.68937
v 2.56548 36.45646 50.66096
v 2.80569 36.45646 50.65125
v 2.08504 36.69668 50.67495
v 1.84483 36.69668 50.72392
v 2.32526 36.69668 50.62252
v 2.32526 36.86781 50.58208
v 2.56548 36.69668 50.58602
v 2.80569 36.69668 50.58816
v 2.56548 36.70939 50.58208
v 3.04591 36.69668 50.60105
v 2.80569 36.72080 50.58208
v 8.57090 20.89002 52.26360
v 8.57090 21.08259 52.23011
v 8.44126 21.08259 52.26360
v 8.57090 21.32279 52.17664
v 8.33068 21.22204 52.26360
v 8.81110 20.84237 52.22297
v 8.81110 21.08259 52.18856
v 9.05132 20.84237 52.19550
v 8.81110 21.32279 52.12727
v 9.05132 21.08259 52.16065
v 8.57090 21.56301 52.14138
v 8.33068 20.84237 52.35137
v 8.57090 20.84237 52.27200
v 8.60371 20.84237 52.26360
v 8.33068 21.32279 52.23985
v 8.25158 21.32279 52.26360
v 8.33068 21.56301 52.20167
v 8.09046 21.08259 52.37391
v 8.33068 21.08259 52.29768
v 1.60461 36.45780 50.82230
v 1.60461 36.69668 50.76717
v 1.36660 36.69668 50.82230
v 1.36439 36.93688 50.76026
v 1.60461 36.93688 50.72106
v 1.36439 36.45646 50.88290
v 1.60461 36.45646 50.82259
v 1.60566 36.45646 50.82230
v 4.24699 56.21610 39.05167
v 4.24699 56.39445 38.81533
v 4.03278 56.39445 39.05167
v 4.00678 56.57951 38.81147
v 4.00678 56.39445 39.08274
v 4.25150 56.39445 38.81147
v 4.24699 56.15423 39.12032
v 4.34277 56.15423 39.05167
v 10.49262 38.26493 48.17992
v 10.49262 38.37820 48.16761
v 10.46728 38.37820 48.17992
v 10.25240 38.37820 48.29642
v 10.49262 38.61840 48.13885
v 10.41537 38.61840 48.17992
v 10.49262 38.85862 48.10264
v 10.36831 38.85862 48.17992
v 10.25240 38.61840 48.27384
v 10.73284 38.13798 48.11417
v 10.73284 38.37820 48.05434
v 10.97306 38.13798 48.03498
v 10.49262 38.13798 48.19700
v 10.53861 38.13798 48.17992
v 10.73284 38.61840 48.00880
v 10.88612 38.61840 47.93970
v 10.73284 38.85862 47.96966
v 10.79710 38.85862 47.93970
v 10.49262 39.09884 48.06322
v 10.32467 39.09884 48.17992
v 10.25240 39.25249 48.17992
v 10.25240 38.85862 48.24770
v 10.73284 39.01438 47.93970
v 11.45350 37.62580 48.17992
v 11.45350 37.65754 48.16494
v 11.37077 37.65754 48.17992
v 11.45350 37.89776 48.06507
v 11.21328 37.89776 48.10052
v 11.21328 37.65754 48.20870
v 11.21328 37.41732 48.31777
v 11.45350 37.41732 48.28384
v 11.45350 38.13798 47.96851
v 11.21328 38.13798 47.98945
v 11.69372 37.53858 48.17992
v 11.69372 37.65754 48.11517
v 11.93392 37.65754 48.06605
v 1.84483 35.97602 50.80988
v 1.80595 35.97602 50.82230
v 1.60461 35.97602 50.88299
v 1.60461 35.73580 50.95107
v 1.84483 35.73580 50.89411
v 1.73518 36.21624 50.82230
v 1.60461 36.21624 50.86506
v 17.21870 30.21082 49.60816
v 17.18752 30.21082 49.62122
v 16.97848 30.21082 49.70133
v 16.97848 30.39889 49.62122
v 16.97848 30.69125 49.52068
v 16.97848 30.93147 49.46284
v 17.21870 31.17168 49.38148
v 16.97848 31.17168 49.40647
v 17.21870 29.97060 49.68777
v 17.22108 31.17168 49.38100
v 1.12417 35.70916 51.06252
v 1.12417 35.73580 51.05148
v 1.01795 35.73580 51.06252
v 1.36439 35.62154 51.06252
v 1.36439 35.73580 51.00335
v 1.12417 35.97602 50.98954
v 0.88396 35.97602 51.01394
v 1.36439 35.97602 50.94321
v 1.12417 35.49558 51.15629
v 1.60461 35.53234 51.06252
v 1.70005 35.49558 51.06252
v 1.36439 35.49558 51.13129
v 1.60461 35.49558 51.08146
v 1.12417 36.21624 50.96641
v 0.88396 36.21624 50.99488
v 1.36439 36.21624 50.92640
v 1.12417 36.45646 50.92837
v 0.88396 36.45646 50.97071
v 1.12417 36.69668 50.87574
v 0.88396 36.69668 50.91674
v 1.36439 36.69668 50.82282
v 1.36439 36.69849 50.82230
v 16.97848 29.67449 49.86144
v 16.97848 29.73038 49.84576
v 16.88798 29.73038 49.86144
v 17.21870 29.50721 49.86144
v 16.97848 29.97060 49.78252
v 16.73826 29.81377 49.86144
v 16.73826 30.21082 49.74964
v 16.73826 29.49017 49.94830
v 16.97848 29.49017 49.91955
v 17.21870 29.49017 49.86926
v 16.49804 29.90212 49.86144
v 16.49804 29.97060 49.84229
v 16.35438 29.97060 49.86144
v 16.73826 29.97060 49.82543
v 16.49804 30.21082 49.76630
v 16.25784 30.21082 49.79678
v 16.25784 29.73038 49.95350
v 16.49804 29.73038 49.90972
v 16.49804 30.45104 49.68616
v 16.25784 30.45104 49.72852
v 16.73826 30.45104 49.65011
v 16.49804 30.69125 49.62371
v 16.25784 30.69125 49.68392
v 16.50822 30.69125 49.62122
v 16.73826 30.52923 49.62122
v 16.88181 30.45104 49.62122
v 4.72743 56.29574 38.57125
v 4.72743 56.39445 38.36897
v 4.55592 56.39445 38.57125
v 4.48721 56.54745 38.33103
v 4.48721 56.26229 38.81147
v 4.96764 56.15423 38.53967
v 4.96764 56.27642 38.33103
v 4.72743 56.15423 38.76058
v 4.93977 56.15423 38.57125
v 16.01762 30.19471 49.86144
v 16.01762 30.21082 49.85686
v 16.00001 30.21082 49.86144
v 16.25784 30.01995 49.86144
v 15.77740 30.21082 49.91199
v 16.01762 29.97060 49.92074
v 16.25784 29.97060 49.87727
v 16.01762 30.45104 49.78905
v 15.77740 30.39639 49.86144
v 16.01762 30.69125 49.74142
v 15.77740 30.69125 49.79456
v 16.01762 30.93147 49.68125
v 15.77740 30.93147 49.73458
v 16.25784 30.93147 49.62247
v 16.25784 30.93496 49.62122
v 16.26249 30.93147 49.62122
v 31.15127 30.28649 40.01255
v 31.15127 30.45104 39.88604
v 31.03004 30.45104 40.01255
v 31.15127 30.59406 39.77233
v 30.91105 30.59814 40.01255
v 30.91105 30.31503 40.25277
v 31.26730 30.45104 39.77233
v 31.15127 30.21082 40.06590
v 31.19837 30.21082 40.01255
v 4.24699 56.83768 38.09081
v 4.24699 56.87489 38.03550
v 4.19106 56.87489 38.09081
v 4.24699 57.00283 37.85059
v 4.00678 57.01360 38.09081
v 4.24699 56.69109 38.33103
v 4.00678 56.87489 38.31150
v 4.48721 56.68116 38.09081
v 4.33603 56.63467 38.33103
v 4.48721 56.63467 38.16798
v 4.24699 56.63467 38.42927
v 9.77198 19.15955 52.26360
v 9.77198 19.16085 52.26334
v 9.77055 19.16085 52.26360
v 10.01220 19.05117 52.26360
v 10.01220 19.16085 52.23280
v 10.25240 19.00236 52.26360
v 10.25240 19.16085 52.20518
v 10.49262 18.95556 52.26360
v 10.49262 19.16085 52.17826
v 9.77198 19.40107 52.23005
v 9.63871 19.40107 52.26360
v 10.01220 19.40107 52.18313
v 9.77198 19.64127 52.20428
v 9.53176 19.63634 52.26360
v 10.01220 19.64127 52.14031
v 10.25240 19.40107 52.13346
v 10.49262 19.40107 52.09383
v 10.25240 19.64127 52.08358
v 10.60752 18.92063 52.26360
v 10.73284 19.16085 52.15504
v 9.53176 19.16085 52.32790
v 9.77198 18.92063 52.32214
v 10.01220 18.92063 52.30296
v 10.25240 18.92063 52.29325
v 10.49262 18.92063 52.27695
v 9.77198 19.88149 52.17747
v 9.53176 19.88149 52.23621
v 10.01220 19.88149 52.10197
v 9.77198 20.12171 52.14329
v 9.53176 20.12171 52.20916
v 9.77198 20.36193 52.09043
v 9.53176 20.36193 52.15783
v 10.01220 20.36193 52.02648
v 9.77198 20.60215 52.04334
v 9.53176 20.60215 52.10601
v 9.85897 20.60215 52.02338
v 18.66000 14.79662 51.54295
v 18.66000 14.83695 51.53240
v 18.63204 14.83695 51.54295
v 18.41978 14.83695 51.62508
v 18.41978 14.59673 51.62705
v 18.66000 14.59673 51.58973
v 18.90022 14.83695 51.45415
v 18.85085 14.59673 51.54295
v 18.66000 15.07716 51.47057
v 18.51650 15.07716 51.54295
v 18.66000 15.31738 51.44398
v 18.44904 15.31738 51.54295
v 18.41978 15.07716 51.59389
v 18.90022 15.07716 51.39137
v 18.47344 15.55759 51.54295
v 18.66000 15.55759 51.47323
v 18.48513 15.79781 51.54295
v 18.66000 15.79781 51.49688
v 18.41978 15.55759 51.56246
v 18.41978 15.79781 51.55946
v 18.90022 15.55759 51.39817
v 18.90022 15.31738 51.37003
v 19.14043 15.55759 51.32825
v 18.90022 15.79781 51.43481
v 19.14043 15.79781 51.35877
v 18.41978 15.90665 51.54295
v 18.66000 16.03803 51.46056
v 18.90022 16.03803 51.42406
v 18.90022 16.27825 51.38523
v 18.66000 16.27825 51.40694
v 19.14043 16.03803 51.36747
v 18.90022 16.51846 51.33733
v 18.66000 16.51846 51.35172
v 19.14043 16.27825 51.35892
v 9.53176 37.41732 48.65374
v 9.51334 37.41732 48.66035
v 9.29154 37.41732 48.74387
v 9.43584 37.65754 48.66035
v 9.33997 37.89776 48.66035
v 9.29154 37.65754 48.72747
v 9.53176 38.13798 48.62400
v 9.32285 38.13798 48.66035
v 9.52041 38.37820 48.66035
v 9.53176 38.37820 48.65795
v 9.29154 37.89776 48.68046
v 9.29154 38.37820 48.69550
v 9.29154 38.13798 48.66486
v 9.53176 38.61840 48.62295
v 9.43253 38.61840 48.66035
v 9.53176 38.85862 48.55663
v 9.33062 38.85862 48.66035
v 9.29154 38.61840 48.70470
v 9.53176 37.17710 48.69161
v 9.77198 38.61840 48.50748
v 10.01220 38.44653 48.42013
v 9.77198 38.85862 48.44106
v 9.82742 38.85862 48.42013
v 9.29154 38.97024 48.66035
v 9.53176 39.09884 48.52152
v 19.62087 34.21223 47.69949
v 19.62087 34.29450 47.64941
v 19.48252 34.29450 47.69949
v 19.38065 34.53472 47.57220
v 19.38065 34.29450 47.73319
v 19.38065 34.05428 47.88197
v 19.62087 34.05428 47.78614
v 19.86108 34.29450 47.51502
v 19.84783 34.05428 47.69949
v 9.53176 19.64127 52.26298
v 9.52929 19.64127 52.26360
v 9.29154 19.64127 52.33407
v 9.53176 19.40107 52.29694
v 9.37699 19.88149 52.26360
v 9.29154 19.98397 52.26360
v 9.29154 20.36193 52.20084
v 9.29154 20.60215 52.16747
v 9.53176 20.84237 52.07415
v 9.29154 20.84237 52.14463
v 9.77198 20.76977 52.02338
v 2.80569 56.25948 40.01255
v 2.80569 56.39445 39.89507
v 2.60550 56.39445 40.01255
v 2.56548 56.63467 39.86774
v 2.56548 56.39445 40.03291
v 2.56548 56.15423 40.20556
v 2.96997 56.15423 40.01255
v 2.80569 56.15423 40.10044
v 31.15127 31.85542 39.29189
v 31.15127 31.89234 39.27888
v 31.12588 31.89234 39.29189
v 31.15127 32.13256 39.14823
v 30.95873 32.13256 39.29189
v 30.91105 31.89234 39.38444
v 31.15127 31.65212 39.35024
v 31.30326 31.65212 39.29189
v 31.37544 31.82246 39.10752
v 30.78834 32.32473 39.33982
v 2.08504 56.36886 40.25277
v 2.08504 56.39445 40.23801
v 2.04839 56.39445 40.25277
v 2.32526 56.19436 40.25277
v 2.32526 56.39445 40.14068
v 2.08504 56.63467 40.10275
v 1.84483 56.51752 40.25277
v 2.32147 56.63467 40.01255
v 2.41018 56.15423 40.25277
v 2.56548 56.42628 40.01255
v 2.08504 56.15423 40.38876
v 2.32526 56.15423 40.27560
v 9.05132 19.31081 52.50382
v 9.05132 19.40107 52.48440
v 8.95614 19.40107 52.50382
v 9.05132 19.64127 52.40879
v 8.81110 19.48769 52.50382
v 8.81110 19.16085 52.57107
v 9.05132 19.16085 52.52615
v 9.29154 19.40107 52.39808
v 9.12383 19.16085 52.50382
v 9.05132 19.88149 52.33680
v 8.81110 19.88149 52.40603
v 9.05132 20.12171 52.28185
v 8.81110 20.12171 52.35035
v 9.15708 20.12171 52.26360
v 9.29154 18.68293 52.50382
v 9.29154 18.92063 52.46592
v 9.18511 18.92063 52.50382
v 9.53176 18.68041 52.43552
v 9.53176 18.92063 52.37394
v 9.29154 19.16085 52.43740
v 9.05132 18.68041 52.57192
v 9.29154 18.68041 52.50426
v 9.29295 18.68041 52.50382
v 9.05132 18.92063 52.54362
v 9.77198 18.68041 52.39158
v 9.29154 19.88149 52.27938
v 20.58173 33.33920 47.69949
v 20.58173 33.57386 47.61436
v 20.43731 33.57386 47.69949
v 20.34151 33.57386 47.75092
v 20.34151 33.33364 47.83570
v 20.82195 33.33364 47.53986
v 20.82195 33.49494 47.45927
v 20.58173 33.33364 47.70170
v 20.58530 33.33364 47.69949
v 20.34151 33.69398 47.69949
v 8.57090 19.62281 52.50382
v 8.57090 19.64127 52.50014
v 8.54948 19.64127 52.50382
v 8.33068 19.64127 52.54989
v 8.57090 19.40107 52.55152
v 8.81110 19.64127 52.46336
v 8.81110 19.40107 52.52520
v 8.57090 19.88149 52.46160
v 8.35291 19.88149 52.50382
v 8.33068 19.92187 52.50382
v 8.57090 20.12171 52.42348
v 8.81110 20.36193 52.28748
v 8.57090 20.36193 52.37128
v 8.89933 20.36193 52.26360
v 22.50347 43.74050 40.01255
v 22.50347 43.90318 39.80509
v 22.34911 43.90318 40.01255
v 22.32064 44.14339 39.77233
v 22.26325 44.14339 39.86059
v 22.50347 43.66296 40.11790
v 22.74369 43.66296 39.85360
v 22.74369 43.72803 39.77233
v 22.58970 43.66296 40.01255
v 2.80569 33.13270 51.06252
v 2.80569 33.33364 51.02003
v 2.70187 33.33364 51.06252
v 2.80569 33.57386 51.03475
v 2.69695 33.57386 51.06252
v 2.56548 33.33364 51.13223
v 2.56548 33.09342 51.20033
v 2.80569 33.09342 51.07726
v 2.56548 33.57386 51.10801
v 2.80569 33.70884 51.06252
v 2.80569 33.81406 51.08137
v 2.56548 33.81406 51.11828
v 2.80569 34.05428 51.07824
v 2.56548 34.05428 51.09042
v 3.04591 33.09342 50.99468
v 3.04591 33.33364 50.96670
v 3.28613 33.09342 50.95420
v 3.04591 33.57386 51.00603
v 3.28613 33.57386 50.97581
v 3.28613 33.33364 50.93313
v 2.84001 33.09342 51.06252
v 3.52634 33.57386 50.92013
v 3.52634 33.33364 50.89721
v 3.76656 33.57386 50.85503
v 2.95961 33.81406 51.06252
v 3.04591 33.81406 51.05181
v 3.28613 33.81406 51.01270
v 3.04591 34.05428 51.04180
v 2.92112 34.05428 51.06252
v 3.28613 34.05428 50.99987
v 3.52634 33.81406 50.95890
v 3.76656 33.81406 50.88454
v 3.52634 34.05428 50.96346
v 3.76656 34.05428 50.90188
v 3.04591 34.29450 50.99194
v 2.80569 34.12942 51.06252
v 3.28613 34.29450 50.97546
v 3.28613 34.53472 50.99154
v 3.52634 34.29450 50.96662
v 3.76656 34.29450 50.92973
v 3.52634 34.53472 50.99480
v 3.76656 34.53472 50.95501
v 3.89861 33.57386 50.82230
v 3.94962 33.81406 50.82230
v 4.00678 34.08735 50.82230
v 2.08504 33.32261 51.30274
v 2.08504 33.33364 51.30056
v 2.05365 33.33364 51.30274
v 2.32526 33.10557 51.30274
v 2.32526 33.33364 51.25007
v 2.08504 33.57386 51.25669
v 1.84483 33.39706 51.30274
v 2.32526 33.57386 51.20426
v 2.08504 33.81406 51.22250
v 1.84483 33.81406 51.24104
v 2.32526 33.81406 51.17635
v 2.08504 34.05428 51.15211
v 1.84483 34.05428 51.17660
v 2.32526 34.05428 51.11204
v 2.08504 34.29450 51.09220
v 1.84483 34.29450 51.13369
v 2.21504 34.29450 51.06252
v 2.32526 34.20191 51.06252
v 2.56548 34.15635 51.06252
v 2.08504 33.09342 51.34992
v 2.32526 33.09342 51.30569
v 2.33439 33.09342 51.30274
v 22.50347 43.40308 40.49297
v 22.50347 43.42274 40.46560
v 22.48708 43.42274 40.49297
v 22.27663 43.66296 40.49297
v 22.41434 43.66296 40.25277
v 22.50347 43.18822 40.73319
v 22.35592 43.42274 40.73319
v 22.26325 43.66296 40.52001
v 22.69245 43.18253 40.49297
v 22.26325 43.67780 40.49297
v 22.31345 43.18253 40.97341
v 22.50347 43.18253 40.73777
v 22.50681 43.18253 40.73319
v 22.98389 42.79601 40.49297
v 22.98389 42.94231 40.38428
v 22.87223 42.94231 40.49297
v 22.98389 43.09354 40.25277
v 22.90176 43.18253 40.25277
v 22.74369 43.11694 40.49297
v 22.74369 42.94231 40.62112
v 23.22411 42.70210 40.33257
v 23.22411 42.79476 40.25277
v 23.11022 42.94231 40.25277
v 22.98389 42.70210 40.55898
v 23.06087 42.70210 40.49297
v 8.09046 17.85195 52.98426
v 8.09046 17.95977 52.97337
v 8.05274 17.95977 52.98426
v 8.09046 18.19997 52.93320
v 7.92075 18.19997 52.98426
v 7.85024 17.95977 53.03712
v 8.33068 17.71955 52.93301
v 8.33068 17.95977 52.89137
v 8.33068 18.19997 52.85407
v 8.57090 17.95977 52.80222
v 8.09046 17.71955 52.99625
v 8.13960 17.71955 52.98426
v 8.09046 18.44019 52.87760
v 7.85024 18.26290 52.98426
v 8.09046 18.68041 52.81059
v 7.85024 18.68041 52.84499
v 8.33068 18.44019 52.81580
v 8.57090 18.19997 52.77126
v 8.33068 18.68041 52.76479
v 8.42582 18.68041 52.74404
v 8.09046 18.92063 52.75158
v 7.85024 18.92063 52.78913
v 8.13548 18.92063 52.74404
v 8.33068 18.76488 52.74404
v 22.98389 43.18253 40.16303
v 22.74369 43.42274 40.14735
v 22.74369 43.33712 40.25277
v 22.65237 43.42274 40.25277
v 22.98389 43.32534 40.01255
v 22.50347 43.56707 40.25277
v 22.74369 43.18253 40.43240
v 22.74369 43.53568 40.01255
v 22.87852 43.42274 40.01255
v 22.84977 43.66296 39.77233
v 22.98389 43.42274 39.91332
v 23.12240 43.18253 40.01255
v 23.22411 43.18253 39.89794
v 23.22411 43.32027 39.77233
v 31.15127 31.05277 39.53211
v 31.15127 31.17168 39.49241
v 31.04850 31.17168 39.53211
v 30.91105 31.17168 39.60638
v 30.91105 30.93147 39.73501
v 31.15127 30.93147 39.57925
v 31.39149 31.17168 39.43311
v 31.28602 30.93147 39.53211
v 31.15127 31.41190 39.41879
v 30.91105 31.35581 39.53211
v 30.91105 31.65212 39.44209
v 17.21870 13.92390 52.02338
v 17.21870 14.11629 51.98574
v 17.07461 14.11629 52.02338
v 17.21870 14.35651 51.90159
v 16.97848 14.19218 52.02338
v 16.97848 13.87608 52.08546
v 17.21870 14.59673 51.82917
v 16.97848 14.59673 51.87603
v 17.21870 14.83695 51.82728
v 16.97848 14.83695 51.86340
v 17.45892 13.87608 51.96732
v 17.45892 14.11629 51.93011
v 17.45892 14.35651 51.88425
v 17.69913 14.11629 51.89860
v 17.45892 14.59673 51.83735
v 17.69913 14.35651 51.86735
v 17.45892 14.83695 51.82539
v 17.69913 14.59673 51.84042
v 17.21870 15.07716 51.83997
v 17.45892 15.07716 51.80918
v 17.58834 15.07716 51.78316
v 19.62087 35.05280 46.97883
v 19.62087 35.25538 46.81214
v 19.41167 35.25538 46.97883
v 19.62087 35.33205 46.73861
v 19.38987 35.49558 46.73861
v 19.38065 35.27825 46.97883
v 19.86108 35.01516 46.81718
v 19.71580 35.25538 46.73861
v 19.38065 35.01516 47.20998
v 19.62087 35.01516 47.00808
v 19.65516 35.01516 46.97883
v 19.62087 35.49558 46.57851
v 19.38065 35.73580 46.54676
v 21.06217 43.18253 41.68632
v 21.05306 43.18253 41.69407
v 21.06217 43.42274 41.58788
v 21.06217 43.66296 41.53017
v 20.84089 43.66296 41.69407
v 20.82195 43.70663 41.69407
v 21.30238 43.18253 41.48757
v 21.30238 43.26952 41.45385
v 21.17027 43.66296 41.45385
v 20.82195 43.66296 41.70837
v 21.27018 42.94231 41.69407
v 20.82195 43.90318 41.62365
v 20.68827 43.90318 41.69407
v 21.06217 43.90318 41.46526
v 20.82195 44.14339 41.51028
v 20.58173 44.14339 41.60738
v 20.92037 44.14339 41.45385
v 21.06217 43.93179 41.45385
v 20.58173 43.66296 41.86774
v 20.58173 43.99558 41.69407
v 20.36694 44.14339 41.69407
v 20.34151 44.38361 41.55235
v 20.34151 44.14339 41.70455
v 20.34151 43.90318 41.86192
v 20.58173 43.90318 41.74821
v 21.06217 44.14339 41.33501
v 20.82195 44.24192 41.45385
v 21.30238 43.90318 41.25532
v 21.30238 43.95998 41.21363
v 21.07726 43.90318 41.45385
v 20.34151 44.15908 41.69407
v 20.10130 44.33233 41.69407
v 20.10130 44.38361 41.66149
v 20.58173 44.38361 41.46757
v 20.58173 44.40624 41.45385
v 20.10130 44.14339 41.81089
v 16.25784 14.38827 52.02338
v 16.25784 14.59673 51.98280
v 16.07233 14.59673 52.02338
v 16.12864 14.83695 52.02338
v 16.25784 14.83695 51.99601
v 16.01762 14.59673 52.03728
v 16.01762 14.35651 52.06577
v 16.01762 14.83695 52.04494
v 16.49804 14.38143 52.02338
v 16.49804 14.59673 51.96845
v 16.67243 14.35651 52.02338
v 16.49804 14.83695 51.96110
v 16.73826 14.59673 51.94292
v 16.25784 14.35651 52.03286
v 16.49804 14.35651 52.03161
v 16.25784 15.07716 52.00475
v 16.11852 15.07716 52.02338
v 16.49804 15.07716 51.96699
v 16.73826 15.07716 51.92039
v 16.73826 14.83695 51.92254
v 16.25784 15.31738 51.97823
v 16.49804 15.31738 51.95092
v 16.73826 15.31738 51.90383
v 16.97848 15.07716 51.87222
v 16.97848 15.31738 51.85802
v 17.21870 15.31738 51.81797
v 16.49804 15.55759 51.91370
v 16.25784 15.55759 51.94186
v 16.73826 15.55759 51.86111
v 16.49804 15.79781 51.87186
v 16.25784 15.79781 51.90766
v 16.73826 15.79781 51.80802
v 16.97848 15.55759 51.79807
v 17.05093 15.55759 51.78316
v 17.21870 15.46001 51.78316
v 16.80956 15.79781 51.78316
v 16.97848 15.60537 51.78316
v 17.38988 15.31738 51.78316
v 16.73826 15.94596 51.78316
v 2.32526 58.21188 38.57125
v 2.32526 58.31618 38.43407
v 2.18404 58.31618 38.57125
v 2.32526 58.38709 38.33103
v 2.08504 58.38680 38.57125
v 2.20200 58.07597 38.81147
v 2.42967 58.31618 38.33103
v 2.32526 58.07597 38.71720
v 2.50014 58.07597 38.57125
v 20.10130 36.31014 45.77775
v 20.10130 36.45646 45.70162
v 20.00390 36.45646 45.77775
v 19.86108 36.45646 45.88123
v 20.10130 36.69668 45.58871
v 19.86108 36.68331 45.77775
v 20.34151 36.21624 45.64837
v 20.34151 36.41988 45.53753
v 20.10130 36.21624 45.82153
v 20.16958 36.21624 45.77775
v 20.16936 36.69668 45.53753
v 20.34151 36.45646 45.51962
v 2.80569 58.20017 38.09081
v 2.80569 58.31618 37.90110
v 2.63699 58.31618 38.09081
v 2.56548 58.49403 37.85059
v 2.56548 58.31618 38.17467
v 3.04591 58.07597 37.96365
v 3.04591 58.15260 37.85059
v 2.80569 58.07597 38.27711
v 2.95384 58.07597 38.09081
v 20.58173 35.05627 46.25819
v 20.58173 35.25538 46.14437
v 20.37113 35.25538 46.25819
v 20.34151 35.49558 46.08099
v 20.34151 35.25538 46.27334
v 20.34151 35.01516 46.44990
v 20.58173 35.01516 46.28172
v 20.82195 35.01516 46.12457
v 20.82195 35.22587 46.01797
v 20.61700 35.01516 46.25819
v 20.58173 35.69651 45.77775
v 20.58173 35.73580 45.74917
v 20.54021 35.73580 45.77775
v 20.58173 35.97602 45.59676
v 20.34151 35.73580 45.90273
v 20.82195 35.73580 45.56747
v 20.58173 35.49558 45.95538
v 20.81532 35.49558 45.77775
v 20.82195 35.49059 45.77775
v 20.82195 35.49558 45.77277
v 21.06217 35.27851 45.77775
v 21.06217 35.49558 45.58912
v 20.82195 35.25538 45.99856
v 21.06217 35.25538 45.79688
v 21.30238 35.25538 45.61987
v 21.13943 35.49558 45.53753
v 21.08547 35.25538 45.77775
v 22.50347 44.16746 39.53211
v 22.50347 44.38361 39.32722
v 22.32369 44.38361 39.53211
v 22.50347 44.44341 39.29189
v 22.26325 44.51748 39.53211
v 22.26325 44.22825 39.77233
v 22.74369 44.14339 39.34985
v 22.54099 44.38361 39.29189
v 22.50347 44.14339 39.55582
v 22.52857 44.14339 39.53211
v 22.98389 43.56907 39.77233
v 22.98389 43.66296 39.67805
v 22.98389 43.79768 39.53211
v 22.82891 43.90318 39.53211
v 23.13442 43.42274 39.77233
v 23.22411 43.42274 39.68914
v 23.15647 43.66296 39.53211
v 22.98389 43.90318 39.42695
v 22.82311 44.14339 39.29189
v 22.98389 44.14339 39.14802
v 22.81290 44.38361 39.05167
v 22.74369 44.38361 39.10711
v 23.16106 43.90318 39.29189
v 22.98389 44.22195 39.05167
v 22.74369 44.52177 39.05167
v 23.13958 44.38361 38.81147
v 23.11140 44.62383 38.81147
v 22.74369 44.62383 39.03315
v 22.71789 44.62383 39.05167
v 22.98389 44.62383 38.88943
v 22.50347 44.62383 39.22242
v 22.74369 44.86404 39.03027
v 22.71099 44.86404 39.05167
v 22.74369 45.10426 38.97785
v 22.64194 45.10426 39.05167
v 22.98389 44.86404 38.87101
v 22.50347 44.86404 39.19567
v 22.74369 45.34447 38.87003
v 22.51327 45.34447 39.05167
v 22.81997 45.34447 38.81147
v 22.95681 45.10426 38.81147
v 22.50347 45.36161 39.05167
v 22.50347 45.34447 39.05917
v 22.50347 45.10426 39.14896
v 21.30238 33.26362 47.21905
v 21.30238 33.33364 47.17301
v 21.23060 33.33364 47.21905
v 21.54259 33.33364 47.04807
v 21.30238 33.57386 47.03973
v 21.06217 33.56678 47.21905
v 21.40408 33.57386 46.97883
v 21.30238 33.09342 47.36190
v 21.51774 33.09342 47.21905
v 21.78281 33.31397 46.97883
v 21.78281 33.33364 46.97027
v 21.75181 33.33364 46.97883
v 22.02303 33.33364 46.89901
v 22.02303 33.14991 46.97883
v 21.78281 33.57386 46.83462
v 21.54259 33.46131 46.97883
v 22.00889 33.57386 46.73861
v 21.78281 33.09342 47.08431
v 22.10137 33.09342 46.97883
v 22.26325 33.09342 46.92142
v 22.26325 33.33364 46.78176
v 22.26325 33.39085 46.73861
v 22.02303 33.09342 47.00187
v 21.54259 33.57386 46.91521
v 21.30238 33.81406 46.86828
v 22.02303 33.56574 46.73861
v 22.02303 33.57386 46.73055
v 22.02303 33.75245 46.49841
v 21.78281 33.68523 46.73861
v 22.26325 33.57386 46.54098
v 22.50347 33.33364 46.54424
v 22.50347 33.37505 46.49841
v 22.32244 33.33364 46.73861
v 22.26325 33.60320 46.49841
v 21.30238 33.67094 46.97883
v 21.16726 33.81406 46.97883
v 21.50033 33.81406 46.73861
v 21.06217 33.92382 46.97883
v 21.06217 33.81406 47.07206
v 21.54259 33.79159 46.73861
v 21.54259 33.81406 46.71449
v 21.54259 33.98402 46.49841
v 21.30238 33.93603 46.73861
v 21.78281 33.81406 46.57908
v 21.89970 33.81406 46.49841
v 21.78281 33.86749 46.49841
v 22.50347 20.09698 49.14079
v 22.50347 20.12171 49.13074
v 22.48020 20.12171 49.14079
v 22.26325 20.12171 49.22933
v 22.74369 20.12171 48.99921
v 22.50347 19.88149 49.21839
v 22.65429 19.88149 49.14079
v 22.50347 20.36193 49.03690
v 22.30221 20.36193 49.14079
v 22.26325 20.44505 49.14079
v 4.48721 30.78080 51.54295
v 4.48721 30.93147 51.50591
v 4.26531 30.93147 51.54295
v 4.72743 30.71085 51.54295
v 4.72743 30.93147 51.47106
v 4.24699 30.97158 51.54295
v 4.48721 31.17168 51.47285
v 4.72743 31.17168 51.40981
v 4.24699 30.69125 51.60151
v 4.48721 30.69125 51.57307
v 4.77004 30.69125 51.54295
v 4.96764 30.93147 51.41401
v 4.72743 30.69125 51.54978
v 4.72743 31.41190 51.36697
v 4.48721 31.41190 51.44358
v 4.72743 31.65212 51.32623
v 4.48721 31.65212 51.39515
v 4.96764 31.17168 51.34646
v 4.81570 31.65212 51.30274
v 1.84483 58.71241 38.33103
v 1.84483 58.79662 38.21238
v 1.70883 58.79662 38.33103
v 1.84483 58.87362 38.09081
v 1.60461 58.86385 38.33103
v 1.60461 58.66467 38.57125
v 2.08504 58.71055 38.09081
v 22.02303 34.17924 45.77775
v 22.02303 34.29450 45.69407
v 21.89960 34.29450 45.77775
v 21.78281 34.53472 45.68876
v 22.02303 34.05428 45.90528
v 22.15997 34.05428 45.77775
v 22.26325 34.05428 45.70400
v 22.26325 34.29450 45.55244
v 22.26325 34.32345 45.53753
v 21.78281 34.40223 45.77775
v 21.63091 34.53472 45.77775
v 22.02303 34.53472 45.56596
v 21.78281 34.29450 45.86939
v 21.78281 34.77494 45.60221
v 21.54259 34.62383 45.77775
v 21.93133 34.77494 45.53753
v 22.02303 34.61895 45.53753
v 31.39149 23.72497 42.43015
v 31.39149 23.96519 42.38180
v 31.34930 23.96519 42.41471
v 31.63171 23.72497 42.23608
v 31.63171 23.93104 42.17449
v 31.40968 23.72497 42.41471
v 31.15127 23.96519 42.57758
v 31.39149 24.20541 42.31815
v 31.27204 24.20541 42.41471
v 31.53994 24.20541 42.17449
v 31.39149 24.44561 42.24654
v 31.20632 24.44561 42.41471
v 31.46275 24.44561 42.17449
v 31.15127 24.20541 42.51276
v 31.15580 24.68583 42.41471
v 31.39149 24.66930 42.17449
v 31.38625 24.68583 42.17449
v 31.15127 24.70193 42.41471
v 31.15127 24.68583 42.41914
v 31.15127 24.44561 42.46449
v 4.72743 29.35700 51.78316
v 4.72743 29.49017 51.77111
v 4.66875 29.49017 51.78316
v 4.72743 29.73038 51.73948
v 4.58894 29.73038 51.78316
v 4.72743 29.97060 51.70800
v 4.51275 29.97060 51.78316
v 4.48721 30.01304 51.78316
v 4.48721 29.49017 51.82543
v 4.48721 29.24995 51.83819
v 4.72743 29.24995 51.79302
v 4.48721 29.73038 51.81791
v 4.96764 29.24995 51.73965
v 4.96764 29.49017 51.70461
v 4.96764 29.73038 51.66804
v 5.20786 29.49017 51.62074
v 4.96764 29.97060 51.63973
v 5.20786 29.73038 51.61329
v 4.72743 30.21082 51.67255
v 4.96764 30.21082 51.61016
v 5.20786 29.97060 51.59417
v 4.78288 29.24995 51.78316
v 4.96764 30.45104 51.57049
v 4.72743 30.45104 51.62199
v 5.08952 30.45104 51.54295
v 4.24699 30.19718 51.78316
v 4.24699 30.21082 51.77854
v 4.20741 30.21082 51.78316
v 4.48721 30.21082 51.73725
v 4.24699 29.97060 51.85433
v 4.48721 29.97060 51.79162
v 4.24699 30.45104 51.68771
v 4.00678 30.29015 51.78316
v 4.00678 30.69125 51.66225
v 4.48721 30.45104 51.66204
v 4.24699 30.93147 51.54681
v 4.00678 30.93147 51.60885
v 2.08504 57.28153 39.53211
v 2.08504 57.35532 39.45222
v 1.96690 57.35532 39.53211
v 2.32526 57.16795 39.53211
v 2.32526 57.35532 39.31989
v 1.84483 57.59553 39.39924
v 2.32526 57.38355 39.29189
v 1.97701 57.11510 39.77233
v 2.32526 57.11510 39.58576
v 2.38641 57.35532 39.29189
v 2.48042 57.11510 39.53211
v 23.46433 50.39323 34.72778
v 23.46433 50.62925 34.52898
v 23.28088 50.62925 34.72778
v 23.46433 50.68134 34.48756
v 23.22411 50.41532 34.96799
v 23.70455 50.38903 34.51076
v 23.50066 50.62925 34.48756
v 23.46433 50.38903 34.73154
v 23.46822 50.38903 34.72778
v 22.50347 33.79394 45.77775
v 22.50347 33.81406 45.75164
v 22.47228 33.81406 45.77775
v 22.26325 33.96712 45.77775
v 22.50347 33.64945 46.01797
v 22.26325 33.81406 45.99119
v 22.74369 33.61179 45.77775
v 22.74369 33.81406 45.54621
v 22.75379 33.81406 45.53753
v 22.74369 33.82391 45.53753
v 22.74369 33.57386 45.83091
v 22.78728 33.57386 45.77775
v 22.50347 33.57386 46.17400
v 22.59751 33.57386 46.01797
v 22.50347 34.05326 45.53753
v 2.32526 57.67710 39.05167
v 2.32526 57.83575 38.93090
v 2.12881 57.83575 39.05167
v 2.08504 58.07597 38.88590
v 2.08504 57.59553 39.25381
v 2.41756 57.59553 39.05167
v 2.56548 57.59553 38.94440
v 2.47144 57.83575 38.81147
v 2.32526 57.59553 39.11562
v 23.46433 50.99165 34.24734
v 23.46433 51.10969 34.17219
v 23.39780 51.10969 34.24734
v 23.24909 51.34989 34.24734
v 23.46433 51.33062 34.00713
v 23.22411 51.08111 34.48756
v 23.22411 51.34989 34.27671
v 23.61805 51.10969 34.00713
v 23.46433 50.86947 34.33459
v 23.52853 50.86947 34.24734
v 2.80569 57.33329 39.05167
v 2.80569 57.35532 39.02169
v 2.76522 57.35532 39.05167
v 2.80569 57.53257 38.81147
v 2.56548 57.48214 39.05167
v 2.80569 57.16549 39.29189
v 2.56548 57.35532 39.19891
v 3.04591 57.18627 39.05167
v 3.04591 57.35532 38.83646
v 3.07564 57.35532 38.81147
v 3.04591 57.37466 38.81147
v 2.88369 57.11510 39.29189
v 3.04591 57.11510 39.14149
v 3.15676 57.11510 39.05167
v 2.80569 57.11510 39.35835
v 23.70455 50.62165 34.24734
v 23.70455 50.62925 34.24028
v 23.69773 50.62925 34.24734
v 23.94477 50.42014 34.24734
v 23.94477 50.62925 34.02155
v 23.70455 50.86947 34.05824
v 23.75896 50.86947 34.00713
v 23.70455 50.41071 34.48756
v 23.72994 50.38903 34.48756
v 23.94477 50.38903 34.28731
v 23.70455 50.96239 34.00713
v 23.99757 50.38903 34.24734
v 5.92851 39.01876 49.62122
v 5.92851 39.09884 49.59443
v 5.83515 39.09884 49.62122
v 6.16872 38.86094 49.62122
v 6.16872 39.09884 49.55102
v 5.92851 39.33906 49.51864
v 5.68829 39.23101 49.62122
v 6.16872 39.33906 49.47753
v 5.68829 38.85862 49.71626
v 5.92851 38.85862 49.66541
v 6.16872 38.85862 49.62177
v 6.40894 38.85862 49.54008
v 6.40894 39.09884 49.49320
v 6.40894 39.33906 49.42240
v 6.52738 39.33906 49.38100
v 6.17086 38.85862 49.62122
v 5.92851 39.57928 49.43366
v 5.68829 39.57928 49.48193
v 6.16872 39.57928 49.38787
v 6.16872 39.59653 49.38100
v 6.19907 39.57928 49.38100
v 6.40894 39.44480 49.38100
v 6.64916 32.29365 50.58208
v 6.64916 32.37276 50.56423
v 6.61066 32.37276 50.58208
v 6.64916 32.61298 50.53228
v 6.53333 32.61298 50.58208
v 6.40894 32.37276 50.67078
v 6.40894 32.13256 50.72536
v 6.64916 32.13256 50.62489
v 6.64916 32.85320 50.47788
v 6.40894 32.81930 50.58208
v 6.64916 33.09342 50.38329
v 6.40894 33.09342 50.47553
v 6.88938 32.37276 50.44764
v 6.78819 32.13256 50.58208
v 6.88938 32.61298 50.41796
v 6.75774 33.09342 50.34187
v 21.06217 33.18102 47.45927
v 21.06217 33.33364 47.34740
v 20.92103 33.33364 47.45927
v 21.16566 33.09342 47.45927
v 21.06217 33.09342 47.53852
v 20.82195 33.57386 47.42242
v 20.78016 33.57386 47.45927
v 20.82195 33.81406 47.29340
v 20.62479 33.81406 47.45927
v 20.90083 33.81406 47.21905
v 20.67773 34.05428 47.21905
v 20.58173 34.05428 47.28585
v 20.58173 33.81406 47.48995
v 21.06217 33.57386 47.21545
v 21.05749 33.57386 47.21905
v 20.82195 33.91311 47.21905
v 20.82195 34.05428 47.09844
v 20.82195 34.16270 46.97883
v 20.64202 34.29450 46.97883
v 20.58173 34.11744 47.21905
v 21.06217 34.05428 46.83825
v 20.93981 34.05428 46.97883
v 20.34151 34.02079 47.45927
v 20.34151 34.05428 47.42724
v 20.28918 34.05428 47.45927
v 20.58173 33.85407 47.45927
v 20.34151 34.24993 47.21905
v 20.34151 33.81406 47.63444
v 20.82195 34.29450 46.80009
v 21.06217 34.13168 46.73861
v 20.58173 34.52741 46.73861
v 21.06217 34.29450 46.52271
v 20.87318 34.29450 46.73861
v 20.82195 34.52059 46.49841
v 21.30238 34.05428 46.59859
v 21.30238 34.13401 46.49841
v 21.15212 34.05428 46.73861
v 21.06217 34.87824 46.01797
v 21.06217 35.01516 45.95087
v 20.97984 35.01516 46.01797
v 21.06217 34.77494 46.07105
v 21.30238 34.77494 45.86497
v 21.30238 34.96293 45.77775
v 21.12859 34.77494 46.01797
v 20.82195 34.53472 46.48171
v 20.80566 34.53472 46.49841
v 21.06217 34.31393 46.49841
v 21.06217 34.53416 46.25819
v 20.82195 34.76473 46.25819
v 20.58173 34.73217 46.49841
v 20.82195 34.33843 46.73861
v 20.58173 34.53472 46.72883
v 21.30238 34.32914 46.25819
v 21.30238 34.53472 46.04394
v 21.33291 34.53472 46.01797
v 21.08504 34.29450 46.49841
v 21.30238 34.29450 46.29870
v 21.34554 34.29450 46.25819
v 21.30238 34.56762 46.01797
v 20.82195 34.77494 46.25079
v 20.81240 34.77494 46.25819
v 20.58173 34.77494 46.45586
v 20.53437 34.77494 46.49841
v 20.34151 34.95547 46.49841
v 20.34151 34.77494 46.66454
v 20.27776 35.01516 46.49841
v 20.10130 35.01516 46.63085
v 20.10130 35.25538 46.42184
v 20.57209 34.53472 46.73861
v 20.58173 34.33166 46.97883
v 20.34151 34.53472 46.92269
v 20.34151 34.70788 46.73861
v 20.58173 34.29450 47.02229
v 20.34151 34.48307 46.97883
v 20.26167 34.53472 46.97883
v 20.25030 34.77494 46.73861
v 20.10130 34.63871 46.97883
v 20.26739 34.29450 47.21905
v 3.76656 56.45556 39.29189
v 3.76656 56.63467 39.10790
v 3.57784 56.63467 39.29189
v 3.52634 56.67663 39.29189
v 3.52634 56.39445 39.50544
v 3.76656 56.39445 39.33823
v 3.80849 56.63467 39.05167
v 3.81863 56.39445 39.29189
v 7.12959 31.88648 50.58208
v 7.12959 31.89234 50.58021
v 7.12357 31.89234 50.58208
v 7.12959 32.13256 50.46082
v 6.88938 32.06219 50.58208
v 6.88938 31.89234 50.64393
v 7.12959 31.65212 50.64254
v 7.36980 31.89234 50.48812
v 7.33408 31.65212 50.58208
v 7.12959 32.37276 50.35839
v 7.18473 32.37276 50.34187
v 6.88938 32.13256 50.54704
v 6.64916 31.89234 50.70805
v 7.12959 32.46940 50.34187
v 6.88938 32.85320 50.37518
v 6.97007 32.85320 50.34187
v 20.10130 34.77494 46.84217
v 19.91155 34.77494 46.97883
v 19.92826 34.53472 47.21905
v 19.86108 34.81542 46.97883
v 19.96693 35.01516 46.73861
v 19.62087 34.77494 47.19888
v 19.86108 34.77494 47.01702
v 20.10130 34.89176 46.73861
v 19.86108 35.25538 46.61904
v 20.10130 34.29450 47.33672
v 20.10130 34.17542 47.45927
v 19.93790 34.29450 47.45927
v 19.86108 34.35493 47.45927
v 20.34151 34.29450 47.17266
v 20.10130 34.05428 47.57787
v 19.62087 34.53025 47.45927
v 19.62087 34.53472 47.45499
v 19.61314 34.53472 47.45927
v 19.86108 34.53472 47.27540
v 19.62087 34.75321 47.21905
v 19.59216 34.77494 47.21905
v 19.38065 34.68853 47.45927
v 19.38065 35.00124 47.21905
v 19.86108 34.58254 47.21905
v 19.36886 35.01516 47.21905
v 19.14043 35.01516 47.38766
v 19.38065 34.77494 47.39164
v 19.38065 35.25538 47.00500
v 19.14043 35.22288 47.21905
v 19.28193 34.77494 47.45927
v 4.24699 40.34150 49.62122
v 4.24699 40.54014 49.56998
v 4.00978 40.54014 49.62122
v 4.00678 40.78036 49.52151
v 4.00678 40.29992 49.68999
v 4.48721 40.29992 49.55146
v 4.48721 40.54014 49.49610
v 4.24699 40.78036 49.48002
v 4.48721 40.78036 49.41413
v 4.59381 40.78036 49.38100
v 4.24699 40.29992 49.62865
v 4.27366 40.29992 49.62122
v 3.28613 57.21066 38.81147
v 3.28613 57.35532 38.57748
v 3.04591 57.56719 38.57125
v 3.52634 57.11510 38.64849
v 3.52634 57.15467 38.57125
v 3.28613 57.11510 38.94207
v 3.41400 57.11510 38.81147
v 24.42519 13.47619 49.62122
v 24.42519 13.63586 49.57221
v 24.30022 13.63586 49.62122
v 24.42519 13.87608 49.49499
v 24.18499 13.39564 49.73714
v 24.42519 13.39564 49.64251
v 24.66541 13.39564 49.52775
v 24.66541 13.63586 49.44880
v 24.47839 13.39564 49.62122
v 31.63171 23.08126 42.41471
v 31.63171 23.24453 42.37124
v 31.58230 23.24453 42.41471
v 31.63171 23.48475 42.29809
v 31.48373 23.48475 42.41471
v 31.39149 23.24453 42.56237
v 31.82130 23.24453 42.17449
v 31.63171 23.00431 42.42916
v 31.64820 23.00431 42.41471
v 31.39149 23.48475 42.48867
v 31.70528 23.72497 42.17449
v 6.16872 31.37098 51.06252
v 6.16872 31.41190 51.05390
v 6.14570 31.41190 51.06252
v 6.16872 31.65212 51.00201
v 6.01893 31.65212 51.06252
v 5.92851 31.41190 51.13840
v 6.40894 31.41190 50.97524
v 6.16872 31.17168 51.10448
v 6.34858 31.17168 51.06252
v 6.16872 31.89234 50.93342
v 5.92851 31.82275 51.06252
v 6.16872 32.13256 50.85194
v 5.92851 32.13256 50.96880
v 6.40894 31.65212 50.89413
v 6.22399 32.13256 50.82230
v 4.96764 39.47341 49.62122
v 4.96764 39.57928 49.58767
v 4.74600 39.57928 49.62122
v 5.20786 39.44357 49.62122
v 5.20786 39.57928 49.56458
v 4.72743 39.81950 49.54757
v 4.96764 39.81950 49.48986
v 5.20786 39.81950 49.45467
v 4.72743 39.33906 49.68266
v 4.96764 39.33906 49.65484
v 5.44807 39.39350 49.62122
v 5.44807 39.57928 49.53318
v 5.55233 39.33906 49.62122
v 5.44807 39.81950 49.43461
v 5.20786 39.33906 49.65762
v 5.44807 39.33906 49.64376
v 5.44807 40.01295 49.38100
v 3.28613 57.52586 38.33103
v 3.28613 57.59553 38.22524
v 3.21167 57.59553 38.33103
v 3.52634 57.35532 38.25954
v 3.52634 57.46310 38.09081
v 3.04591 57.83575 38.26670
v 3.28613 57.35905 38.57125
v 3.29039 57.35532 38.57125
v 3.76656 56.81426 38.81147
v 3.76656 56.87489 38.68711
v 3.70377 56.87489 38.81147
v 3.52634 57.02993 38.81147
v 3.76656 56.67843 39.05167
v 3.53017 56.87489 39.05167
v 3.52634 56.87489 39.05553
v 4.00678 56.63467 38.72250
v 4.00678 56.72128 38.57125
v 3.76656 56.93162 38.57125
v 3.52634 56.87772 39.05167
v 3.40779 57.03356 38.93367
v 3.28613 57.02993 39.05167
v 3.76656 57.07384 38.33103
v 3.76656 57.11510 38.26968
v 3.72643 57.11510 38.33103
v 3.57282 57.11510 38.57125
v 3.52634 57.30648 38.33103
v 3.82713 56.87489 38.57125
v 3.47456 57.35532 38.33103
v 3.76656 57.23617 38.09081
v 3.76656 57.35532 37.90372
v 3.64705 57.35532 38.09081
v 4.00678 57.11510 37.94125
v 4.00678 57.18176 37.85059
v 3.89128 57.11510 38.09081
v 23.46433 48.53542 35.92886
v 23.46433 48.70751 35.83118
v 23.37446 48.70751 35.92886
v 23.23962 48.94773 35.92886
v 23.46433 48.93647 35.68864
v 23.57790 48.70751 35.68864
v 23.45855 48.94773 35.68864
v 23.22411 48.97367 35.92886
v 23.22411 48.70751 36.06731
v 23.22411 48.94773 35.94347
v 23.46433 48.46729 35.96564
v 23.49493 48.46729 35.92886
v 23.46433 48.94773 35.68165
v 23.64256 48.94773 35.44843
v 23.33669 49.18795 35.68864
v 23.46433 49.18795 35.53767
v 23.46433 49.34127 35.44843
v 23.22411 49.40482 35.68864
v 23.94477 13.29249 49.86144
v 23.94477 13.39564 49.83950
v 23.88642 13.39564 49.86144
v 23.94477 13.63586 49.77854
v 23.76394 13.63586 49.86144
v 23.70455 13.81072 49.86144
v 23.70455 13.39564 49.92896
v 23.70455 13.15543 49.97695
v 23.94477 13.15543 49.88784
v 24.18499 13.15543 49.79102
v 24.42519 13.15543 49.68400
v 24.18499 13.63586 49.66724
v 23.94477 13.87608 49.72655
v 24.42519 50.03043 34.24734
v 24.42519 50.14881 34.14836
v 24.32944 50.14881 34.24734
v 24.18499 50.26980 34.24734
v 24.18499 50.14881 34.36111
v 24.53770 50.14881 34.00713
v 24.42519 49.90859 34.31775
v 24.50404 49.90859 34.24734
v 24.18499 50.38903 34.09933
v 24.42519 50.27218 34.00713
v 24.28564 50.38903 34.00713
v 23.94477 50.21684 34.48756
v 24.18499 50.45693 34.00713
v 23.96288 50.62925 34.00713
v 24.90563 12.32389 49.62122
v 24.90563 12.43478 49.59185
v 24.85819 12.43478 49.62122
v 24.66541 12.43478 49.73490
v 24.66541 12.19456 49.79662
v 24.90563 12.67500 49.49230
v 24.68108 12.67500 49.62122
v 24.66541 12.70031 49.62122
v 25.14585 12.19456 49.49453
v 25.14585 12.43478 49.43812
v 24.90563 12.19456 49.65043
v 24.94944 12.19456 49.62122
v 25.14585 12.58270 49.38100
v 5.20786 32.28414 51.06252
v 5.20786 32.37276 51.00678
v 5.02062 32.37276 51.06252
v 4.96764 32.61298 50.93581
v 4.96764 32.13256 51.18600
v 5.44807 32.18964 51.06252
v 5.44807 32.37276 50.95959
v 5.59434 32.13256 51.06252
v 5.20786 32.61298 50.86720
v 5.44807 32.61298 50.84486
v 5.68829 32.37276 50.93238
v 5.20786 32.13256 51.13715
v 5.44807 32.13256 51.09086
v 4.96764 32.83381 50.82230
v 4.96764 32.85320 50.81217
v 4.93975 32.85320 50.82230
v 5.20786 32.71346 50.82230
v 5.20786 32.85320 50.75889
v 4.96764 33.09342 50.70016
v 4.72743 32.99520 50.82230
v 5.20786 33.09342 50.66451
v 5.44807 32.67666 50.82230
v 5.44807 32.85320 50.75858
v 5.68829 32.63863 50.82230
v 5.68829 32.85320 50.74256
v 5.44807 33.09342 50.65778
v 5.68829 33.09342 50.63836
v 5.68829 32.61298 50.83184
v 5.77467 32.61298 50.82230
v 5.92851 32.85320 50.70501
v 4.96764 33.33364 50.64829
v 4.72743 33.33364 50.68475
v 5.20786 33.33364 50.61262
v 4.96764 33.57386 50.64248
v 4.72743 33.57386 50.66067
v 5.20786 33.57386 50.60059
v 5.38967 33.33364 50.58208
v 5.68829 33.21818 50.58208
v 5.28176 33.57386 50.58208
v 4.96764 33.81406 50.63754
v 5.20786 33.81406 50.58280
v 5.21044 33.81406 50.58208
v 17.45892 35.14011 47.93970
v 17.45892 35.25538 47.84492
v 17.29819 35.25538 47.93970
v 17.69913 35.25538 47.73775
v 17.21870 35.49558 47.81446
v 17.45892 35.01516 48.04350
v 17.69068 35.01516 47.93970
v 12.89480 14.87499 52.02338
v 12.89480 15.07716 51.98968
v 12.83067 15.07716 52.02338
v 12.89480 15.31738 51.97913
v 12.76121 15.31738 52.02338
v 12.65458 15.07716 52.10465
v 12.65458 14.83695 52.15664
v 12.89480 14.83695 52.03033
v 13.13502 14.83695 51.94146
v 13.13502 15.07716 51.90452
v 13.37522 14.83695 51.92713
v 13.13502 15.31738 51.91625
v 13.37522 15.31738 51.88480
v 13.37522 15.07716 51.89581
v 12.91035 14.83695 52.02338
v 12.89480 15.55759 51.96737
v 12.66134 15.55759 52.02338
v 12.65458 15.57558 52.02338
v 12.65458 15.31738 52.05772
v 13.13502 15.55759 51.92214
v 13.37522 15.55759 51.85879
v 12.89480 15.79781 51.94241
v 13.13502 15.79781 51.88779
v 13.37522 15.79781 51.80631
v 13.61544 15.31738 51.87305
v 13.61544 15.07716 51.91775
v 13.85566 15.31738 51.86872
v 13.85566 15.07716 51.93700
v 13.61544 15.55759 51.81214
v 13.85566 15.55759 51.81113
v 13.44668 15.79781 51.78316
v 13.61544 15.66453 51.78316
v 13.13502 16.03803 51.83132
v 12.89480 16.03803 51.90015
v 13.28358 16.03803 51.78316
v 13.37522 15.90420 51.78316
v 16.49804 36.18739 47.69949
v 16.49804 36.21624 47.68586
v 16.45936 36.21624 47.69949
v 16.73826 36.02474 47.69949
v 16.73826 36.21624 47.59772
v 16.49804 36.45646 47.59022
v 16.25784 36.41012 47.69949
v 16.73826 36.45646 47.48869
v 16.49804 35.97602 47.82504
v 16.73826 35.97602 47.73043
v 16.81406 35.97602 47.69949
v 16.97848 35.97602 47.63639
v 16.97848 36.21624 47.51890
v 16.82655 36.45646 47.45927
v 16.49804 36.69668 47.48980
v 16.25784 36.69668 47.59347
v 25.38607 11.28556 49.62122
v 25.38607 11.47392 49.57607
v 25.31060 11.47392 49.62122
v 25.14585 11.47392 49.71917
v 25.14585 11.23370 49.78077
v 25.62629 11.23370 49.45826
v 25.62629 11.47392 49.41640
v 25.38607 11.23370 49.63294
v 25.40302 11.23370 49.62122
v 25.38607 11.71412 49.50620
v 25.16940 11.71412 49.62122
v 25.14585 11.74812 49.62122
v 25.62629 11.65873 49.38100
v 6.64916 37.12601 49.62122
v 6.64916 37.17710 49.61173
v 6.61710 37.17710 49.62122
v 6.64916 37.41732 49.57381
v 6.50147 37.41732 49.62122
v 6.40894 37.17710 49.69788
v 6.40894 36.93688 49.76313
v 6.64916 37.65754 49.54487
v 6.44338 37.65754 49.62122
v 6.40894 37.75043 49.62122
v 6.40894 37.41732 49.65675
v 6.88938 37.17710 49.55645
v 6.64916 36.93688 49.65917
v 6.76902 36.93688 49.62122
v 6.88938 37.41732 49.52120
v 5.20786 54.40037 40.01255
v 5.20786 54.47271 39.96598
v 5.09077 54.47271 40.01255
v 4.96764 54.71293 39.89492
v 5.20786 54.23251 40.10908
v 5.44807 54.24802 40.01255
v 5.44807 54.47271 39.86098
v 5.47100 54.23251 40.01255
v 5.68829 54.23251 39.92908
v 5.60587 54.47271 39.77233
v 5.44807 54.56783 39.77233
v 5.44807 54.23251 40.02111
v 16.25784 36.45646 47.68386
v 16.21455 36.45646 47.69949
v 16.01762 36.45646 47.77073
v 16.25784 36.21624 47.77340
v 16.01762 36.63877 47.69949
v 4.24699 54.36536 40.49297
v 4.24699 54.47271 40.42307
v 4.11736 54.47271 40.49297
v 4.00678 54.71293 40.35900
v 4.24699 54.23251 40.58591
v 4.48721 54.47271 40.31467
v 4.42121 54.23251 40.49297
v 4.48721 54.91415 40.01255
v 4.48721 54.95315 39.98359
v 4.42910 54.95315 40.01255
v 4.72743 54.72604 40.01255
v 4.72743 54.95315 39.85947
v 4.48721 55.19337 39.80250
v 4.24699 55.19337 39.92649
v 4.54726 55.19337 39.77233
v 4.48721 54.71293 40.15585
v 4.88821 54.95315 39.77233
v 4.24699 55.07365 40.01255
v 4.07610 55.19337 40.01255
v 4.00678 55.19337 40.04438
v 4.00678 54.95315 40.18781
v 4.24699 54.95315 40.09353
v 4.00678 55.43359 39.86248
v 4.00678 54.85406 40.25277
v 3.83028 54.95315 40.25277
v 4.24699 54.72536 40.25277
v 3.76656 55.19337 40.14243
v 4.26888 54.71293 40.25277
v 4.24699 54.71293 40.26089
v 17.21870 35.31809 47.93970
v 16.99819 35.49558 47.93970
v 16.97848 35.73580 47.78979
v 16.97848 35.49558 47.94971
v 16.97848 35.25538 48.11559
v 17.21870 35.25538 47.98696
v 17.41581 35.49558 47.69949
v 16.65559 35.73580 47.93970
v 16.73826 35.73580 47.90310
v 17.15331 35.73580 47.69949
v 16.73826 35.49558 48.06033
v 16.01762 35.67605 48.17992
v 16.01762 35.73580 48.14742
v 15.84028 35.73580 48.17992
v 16.25784 35.59071 48.17992
v 16.25784 35.73580 48.08886
v 16.01762 35.97602 47.99551
v 15.77740 35.97602 48.05679
v 16.18230 35.97602 47.93970
v 15.77740 35.73580 48.18987
v 16.01762 35.49558 48.27398
v 16.49804 35.73580 48.00419
v 16.25784 35.49558 48.23450
v 16.44894 35.49558 48.17992
v 9.77198 17.45486 52.50382
v 9.77198 17.47933 52.50146
v 9.76434 17.47933 52.50382
v 10.01220 17.28938 52.50382
v 10.01220 17.47933 52.45443
v 9.77198 17.71955 52.46899
v 9.68963 17.71955 52.50382
v 10.01220 17.71955 52.39063
v 9.53176 17.47933 52.58965
v 9.77198 17.23911 52.52882
v 10.25240 17.32995 52.50382
v 10.25240 17.47933 52.44288
v 10.49262 17.24514 52.50382
v 10.49262 17.47933 52.42229
v 10.25240 17.71955 52.35355
v 10.49262 17.71955 52.32703
v 10.25240 17.23911 52.53432
v 10.50001 17.23911 52.50382
v 10.73284 17.23911 52.43710
v 10.73284 17.47933 52.37978
v 10.73284 17.71955 52.28802
v 10.88685 17.71955 52.26360
v 10.49262 17.23911 52.50553
v 9.77198 17.95977 52.44616
v 9.64881 17.95977 52.50382
v 10.01220 17.95977 52.35194
v 9.77198 18.19997 52.45780
v 9.63775 18.19997 52.50382
v 10.01220 18.19997 52.37281
v 9.53176 17.71955 52.56942
v 9.53176 17.95977 52.55105
v 10.25240 17.95977 52.30965
v 10.49262 17.95977 52.27415
v 10.25240 18.19997 52.32661
v 10.49262 18.19997 52.29647
v 9.77198 18.44019 52.44570
v 9.53176 18.38824 52.50382
v 10.01220 18.44019 52.39210
v 10.01220 18.68041 52.36752
v 10.25240 18.44019 52.35070
v 10.49262 18.44019 52.33076
v 10.25240 18.68041 52.35023
v 10.49262 18.68041 52.33524
v 10.54351 17.95977 52.26360
v 10.73284 17.78028 52.26360
v 10.65462 18.19997 52.26360
v 10.73284 18.68041 52.29549
v 10.73284 18.44019 52.28960
v 10.73284 18.85453 52.26360
v 16.25784 35.25538 48.37592
v 16.01762 35.23748 48.42013
v 16.25784 35.17954 48.42013
v 15.93644 35.25538 48.42013
v 15.77740 35.29792 48.42013
v 15.53718 35.49558 48.37110
v 16.49804 35.08512 48.42013
v 16.49804 35.25538 48.30953
v 16.65820 35.01516 48.42013
v 16.01762 35.01516 48.54815
v 16.25784 35.01516 48.51420
v 16.49804 35.01516 48.46493
v 6.40894 52.46958 40.97341
v 6.40894 52.55099 40.91290
v 6.27689 52.55099 40.97341
v 6.64916 52.33726 40.97341
v 6.64916 52.55099 40.82999
v 6.16872 52.79119 40.84138
v 6.64916 52.68494 40.73319
v 6.16872 52.55099 41.02715
v 6.40894 52.31077 41.09629
v 6.69085 52.31077 40.97341
v 6.88938 52.31077 40.88760
v 6.88938 52.55099 40.74438
v 6.91807 52.55099 40.73319
v 6.88938 52.56934 40.73319
v 6.40894 52.16306 41.21363
v 6.16872 52.30262 41.21363
v 5.68829 37.84519 49.86144
v 5.68829 37.89776 49.84911
v 5.64620 37.89776 49.86144
v 5.44807 37.89776 49.91257
v 5.68829 38.13798 49.78870
v 5.44807 38.06832 49.86144
v 5.68829 38.37820 49.75846
v 5.44807 38.37820 49.79580
v 5.68829 38.61840 49.74627
v 5.44807 38.61840 49.78500
v 5.44807 38.85862 49.76087
v 5.92851 37.89776 49.78384
v 5.68829 37.65754 49.90261
v 5.80183 37.65754 49.86144
v 5.92851 38.13798 49.74860
v 5.92851 38.37820 49.72752
v 5.92851 38.61840 49.70927
v 5.68829 39.09884 49.66230
v 5.44807 39.09884 49.71719
v 23.46433 10.73455 50.58208
v 23.46433 10.75326 50.58042
v 23.46055 10.75326 50.58208
v 23.46433 10.99348 50.55714
v 23.40276 10.99348 50.58208
v 23.22411 10.75326 50.68710
v 23.46433 10.51305 50.60558
v 23.70455 10.75326 50.45283
v 23.51150 10.51305 50.58208
v 23.46433 11.23370 50.47863
[truncated: 29,156,203 more chars]
